# Supplementary material for: Bronchial extracellular matrix from COPD patients induces altered gene expression in repopulated primary human bronchial epithelial cells
Source: Sci Rep. 2018 Feb 22;8:3502. doi: 10.1038/s41598-018-21727-w (PMC5823945; doi:10.1038/s41598-018-21727-w)
Supplement: Supplementary file 2 — Supplementary table 1 [file 41598_2018_21727_MOESM2_ESM.xlsx]

## Sheet: Day 0
Ensembl gene ID	Gene name	Description	Gene type	log2(ratio) (COPD/normal) The ratio is defined as the mRNA expression level in NHBE cells on COPD relative to normal scaffolds	Fold difference (COPD/normal) Fold difference between mRNA expression levels in NHBE cells on COPD relative to normal scaffolds	FDR
ENSG00000128274	A4GALT	alpha 1,4-galactosyltransferase [Source:HGNC Symbol;Acc:HGNC:18149]	protein_coding	0.3917	1.3119	0.035
ENSG00000124608	AARS2	alanyl-tRNA synthetase 2, mitochondrial [Source:HGNC Symbol;Acc:HGNC:21022]	protein_coding	0.3778	1.2994	0.0139
ENSG00000165029	ABCA1	ATP-binding cassette, sub-family A (ABC1), member 1 [Source:HGNC Symbol;Acc:HGNC:29]	protein_coding	-0.4275	-1.3449	0.0478
ENSG00000167972	ABCA3	ATP-binding cassette, sub-family A (ABC1), member 3 [Source:HGNC Symbol;Acc:HGNC:33]	protein_coding	0.6026	1.5185	0.0011
ENSG00000154262	ABCA6	ATP-binding cassette, sub-family A (ABC1), member 6 [Source:HGNC Symbol;Acc:HGNC:36]	protein_coding	0.3703	1.2926	0.0319
ENSG00000064687	ABCA7	ATP-binding cassette, sub-family A (ABC1), member 7 [Source:HGNC Symbol;Acc:HGNC:37]	protein_coding	0.5591	1.4734	0.0005
ENSG00000121270	ABCC11	ATP-binding cassette, sub-family C (CFTR/MRP), member 11 [Source:HGNC Symbol;Acc:HGNC:14639]	protein_coding	-0.3734	-1.2954	0.0421
ENSG00000091262	ABCC6	ATP-binding cassette, sub-family C (CFTR/MRP), member 6 [Source:HGNC Symbol;Acc:HGNC:57]	protein_coding	0.6648	1.5853	0.0001
ENSG00000118777	ABCG2	ATP-binding cassette, sub-family G (WHITE), member 2 (Junior blood group) [Source:HGNC Symbol;Acc:HGNC:74]	protein_coding	-0.3978	-1.3175	0.0334
ENSG00000100997	ABHD12	abhydrolase domain containing 12 [Source:HGNC Symbol;Acc:HGNC:15868]	protein_coding	0.3359	1.2622	0.038
ENSG00000131969	ABHD12B	abhydrolase domain containing 12B [Source:HGNC Symbol;Acc:HGNC:19837]	protein_coding	0.6798	1.6019	3.8562e-05
ENSG00000168792	ABHD15	abhydrolase domain containing 15 [Source:HGNC Symbol;Acc:HGNC:26971]	protein_coding	0.3066	1.2368	0.0471
ENSG00000127220	ABHD8	abhydrolase domain containing 8 [Source:HGNC Symbol;Acc:HGNC:23759]	protein_coding	0.4488	1.3649	0.029
ENSG00000138443	ABI2	abl-interactor 2 [Source:HGNC Symbol;Acc:HGNC:24011]	protein_coding	0.2752	1.2102	0.0477
ENSG00000154175	ABI3BP	ABI family, member 3 (NESH) binding protein [Source:HGNC Symbol;Acc:HGNC:17265]	protein_coding	0.4649	1.3802	0.0369
ENSG00000143322	ABL2	ABL proto-oncogene 2, non-receptor tyrosine kinase [Source:HGNC Symbol;Acc:HGNC:77]	protein_coding	-0.7687	-1.7037	2.6665e-06
ENSG00000267056	AC005336.4		processed_pseudogene	-0.4824	-1.397	0.0307
ENSG00000223813	AC007255.8		antisense	0.4007	1.3201	0.0419
ENSG00000238045	AC009133.12		antisense	0.5026	1.4168	0.0215
ENSG00000226598	AC017060.1		lincRNA	0.6702	1.5913	4.7853e-05
ENSG00000236039	AC019117.2		lincRNA	0.7497	1.6814	0.0001
ENSG00000229056	AC020571.3		antisense	-0.5719	-1.4865	0.0003
ENSG00000206567	AC022007.5		lincRNA	0.646	1.5648	0.001
ENSG00000278514	AC068831.16		lincRNA	-0.4191	-1.3371	0.0189
ENSG00000224769	AC069213.1		unprocessed_pseudogene	0.3536	1.2778	0.041
ENSG00000234690	AC073283.4		lincRNA	0.4763	1.3911	0.0035
ENSG00000259605	AC074212.5		processed_transcript	0.485	1.3995	0.0054
ENSG00000273118	AC079610.1		sense_overlapping	0.3376	1.2637	0.0341
ENSG00000214708	AC090616.2		antisense	0.4187	1.3367	0.0374
ENSG00000279095	AC092066.1		TEC	-0.5757	-1.4904	0.0017
ENSG00000226321	AC104809.3	Protein LOC728763 {ECO:0000313|Ensembl:ENSP00000397968} [Source:UniProtKB/TrEMBL;Acc:H7C117]	protein_coding	0.8516	1.8045	9.2616e-07
ENSG00000278000	AC139100.4		sense_intronic	-0.6068	-1.5229	0.0026
ENSG00000279487	AC234582.1		protein_coding	0.3774	1.299	0.0131
ENSG00000278882	AC253572.1		protein_coding	0.6052	1.5212	0.0048
ENSG00000060971	ACAA1	acetyl-CoA acyltransferase 1 [Source:HGNC Symbol;Acc:HGNC:82]	protein_coding	0.3194	1.2478	0.0111
ENSG00000181513	ACBD4	acyl-CoA binding domain containing 4 [Source:HGNC Symbol;Acc:HGNC:23337]	protein_coding	0.4369	1.3537	0.045
ENSG00000078124	ACER3	alkaline ceramidase 3 [Source:HGNC Symbol;Acc:HGNC:16066]	protein_coding	-0.3433	-1.2687	0.0287
ENSG00000129048	ACKR4	atypical chemokine receptor 4 [Source:HGNC Symbol;Acc:HGNC:1611]	protein_coding	0.3745	1.2964	0.0193
ENSG00000143727	ACP1	acid phosphatase 1, soluble [Source:HGNC Symbol;Acc:HGNC:122]	protein_coding	-0.1676	-1.1232	0.0411
ENSG00000162836	ACP6	acid phosphatase 6, lysophosphatidic [Source:HGNC Symbol;Acc:HGNC:29609]	protein_coding	0.4519	1.3678	0.0041
ENSG00000147174	ACRC	acidic repeat containing [Source:HGNC Symbol;Acc:HGNC:15805]	protein_coding	-0.4434	-1.3598	0.0376
ENSG00000123983	ACSL3	acyl-CoA synthetase long-chain family member 3 [Source:HGNC Symbol;Acc:HGNC:3570]	protein_coding	-0.2826	-1.2164	0.0004
ENSG00000068366	ACSL4	acyl-CoA synthetase long-chain family member 4 [Source:HGNC Symbol;Acc:HGNC:3571]	protein_coding	-0.3875	-1.3082	0.0204
ENSG00000197142	ACSL5	acyl-CoA synthetase long-chain family member 5 [Source:HGNC Symbol;Acc:HGNC:16526]	protein_coding	0.4715	1.3865	0.0373
ENSG00000166743	ACSM1	acyl-CoA synthetase medium-chain family member 1 [Source:HGNC Symbol;Acc:HGNC:18049]	protein_coding	0.3515	1.2759	0.0422
ENSG00000111058	ACSS3	acyl-CoA synthetase short-chain family member 3 [Source:HGNC Symbol;Acc:HGNC:24723]	protein_coding	0.4695	1.3846	0.0214
ENSG00000169067	ACTBL2	actin, beta-like 2 [Source:HGNC Symbol;Acc:HGNC:17780]	protein_coding	0.5201	1.4341	0.0077
ENSG00000234667	ACTBP13	actin, beta pseudogene 13 [Source:HGNC Symbol;Acc:HGNC:44626]	unitary_pseudogene	-0.4569	-1.3726	0.0084
ENSG00000115091	ACTR3	ARP3 actin-related protein 3 homolog (yeast) [Source:HGNC Symbol;Acc:HGNC:170]	protein_coding	-0.2806	-1.2147	0.0036
ENSG00000106526	ACTR3C	ARP3 actin-related protein 3 homolog C (yeast) [Source:HGNC Symbol;Acc:HGNC:37282]	protein_coding	0.4788	1.3936	0.0295
ENSG00000139567	ACVRL1	activin A receptor type II-like 1 [Source:HGNC Symbol;Acc:HGNC:175]	protein_coding	0.4633	1.3787	0.0046
ENSG00000154734	ADAMTS1	ADAM metallopeptidase with thrombospondin type 1 motif, 1 [Source:HGNC Symbol;Acc:HGNC:217]	protein_coding	-0.5801	-1.4949	0.0053
ENSG00000138316	ADAMTS14	ADAM metallopeptidase with thrombospondin type 1 motif, 14 [Source:HGNC Symbol;Acc:HGNC:14899]	protein_coding	0.3582	1.2819	0.0352
ENSG00000049192	ADAMTS6	ADAM metallopeptidase with thrombospondin type 1 motif, 6 [Source:HGNC Symbol;Acc:HGNC:222]	protein_coding	-0.4441	-1.3605	0.0255
ENSG00000136378	ADAMTS7	ADAM metallopeptidase with thrombospondin type 1 motif, 7 [Source:HGNC Symbol;Acc:HGNC:223]	protein_coding	0.5953	1.5108	0.0054
ENSG00000185736	ADARB2	adenosine deaminase, RNA-specific, B2 (non-functional) [Source:HGNC Symbol;Acc:HGNC:227]	protein_coding	0.6346	1.5525	9.7772e-05
ENSG00000006831	ADIPOR2	adiponectin receptor 2 [Source:HGNC Symbol;Acc:HGNC:24041]	protein_coding	-0.2561	-1.1942	0.0005
ENSG00000101126	ADNP	activity-dependent neuroprotector homeobox [Source:HGNC Symbol;Acc:HGNC:15766]	protein_coding	-0.1649	-1.1211	0.04
ENSG00000181915	ADO	2-aminoethanethiol (cysteamine) dioxygenase [Source:HGNC Symbol;Acc:HGNC:23506]	protein_coding	-0.2418	-1.1825	0.0441
ENSG00000043591	ADRB1	adrenoceptor beta 1 [Source:HGNC Symbol;Acc:HGNC:285]	protein_coding	0.4416	1.3582	0.0185
ENSG00000169252	ADRB2	adrenoceptor beta 2, surface [Source:HGNC Symbol;Acc:HGNC:286]	protein_coding	-0.3856	-1.3064	0.0022
ENSG00000173020	ADRBK1	adrenergic, beta, receptor kinase 1 [Source:HGNC Symbol;Acc:HGNC:289]	protein_coding	0.3359	1.2622	0.0098
ENSG00000238039	AF011889.2		lincRNA	0.3592	1.2828	0.0357
ENSG00000232855	AF131217.1		lincRNA	-0.559	-1.4732	0.0103
ENSG00000172493	AFF1	AF4/FMR2 family, member 1 [Source:HGNC Symbol;Acc:HGNC:7135]	protein_coding	-0.3161	-1.2449	0.0175
ENSG00000072364	AFF4	AF4/FMR2 family, member 4 [Source:HGNC Symbol;Acc:HGNC:17869]	protein_coding	-0.3417	-1.2673	0.0132
ENSG00000165923	AGBL2	ATP/GTP binding protein-like 2 [Source:HGNC Symbol;Acc:HGNC:26296]	protein_coding	0.5584	1.4726	0.0067
ENSG00000173744	AGFG1	ArfGAP with FG repeats 1 [Source:HGNC Symbol;Acc:HGNC:5175]	protein_coding	-0.2122	-1.1585	0.0397
ENSG00000160216	AGPAT3	1-acylglycerol-3-phosphate O-acyltransferase 3 [Source:HGNC Symbol;Acc:HGNC:326]	protein_coding	0.1626	1.1193	0.037
ENSG00000173467	AGR3	anterior gradient 3 [Source:HGNC Symbol;Acc:HGNC:24167]	protein_coding	0.9922	1.9893	1.9632e-08
ENSG00000126705	AHDC1	AT hook, DNA binding motif, containing 1 [Source:HGNC Symbol;Acc:HGNC:25230]	protein_coding	0.7089	1.6345	1.7341e-06
ENSG00000186063	AIDA	axin interactor, dorsalization associated [Source:HGNC Symbol;Acc:HGNC:25761]	protein_coding	-0.3321	-1.2589	0.0181
ENSG00000140057	AK7	adenylate kinase 7 [Source:HGNC Symbol;Acc:HGNC:20091]	protein_coding	0.7167	1.6435	0.0004
ENSG00000165695	AK8	adenylate kinase 8 [Source:HGNC Symbol;Acc:HGNC:26526]	protein_coding	0.6	1.5157	0.0022
ENSG00000155085	AK9	adenylate kinase 9 [Source:HGNC Symbol;Acc:HGNC:33814]	protein_coding	0.4581	1.3738	0.0443
ENSG00000131016	AKAP12	A kinase (PRKA) anchor protein 12 [Source:HGNC Symbol;Acc:HGNC:370]	protein_coding	-0.5944	-1.5099	0.0061
ENSG00000174574	AKIRIN1	akirin 1 [Source:HGNC Symbol;Acc:HGNC:25744]	protein_coding	-0.2298	-1.1727	0.0126
ENSG00000162641	AKNAD1	AKNA domain containing 1 [Source:HGNC Symbol;Acc:HGNC:28398]	protein_coding	-0.6418	-1.5603	2.0103e-05
ENSG00000187134	AKR1C1	aldo-keto reductase family 1, member C1 [Source:HGNC Symbol;Acc:HGNC:384]	protein_coding	-0.7707	-1.7061	2.7452e-08
ENSG00000151632	AKR1C2	aldo-keto reductase family 1, member C2 [Source:HGNC Symbol;Acc:HGNC:385]	protein_coding	-0.4864	-1.401	0.0022
ENSG00000105221	AKT2	v-akt murine thymoma viral oncogene homolog 2 [Source:HGNC Symbol;Acc:HGNC:392]	protein_coding	0.1932	1.1433	0.0435
ENSG00000165092	ALDH1A1	aldehyde dehydrogenase 1 family, member A1 [Source:HGNC Symbol;Acc:HGNC:402]	protein_coding	0.9726	1.9624	1.0132e-06
ENSG00000006534	ALDH3B1	aldehyde dehydrogenase 3 family, member B1 [Source:HGNC Symbol;Acc:HGNC:410]	protein_coding	0.7805	1.7177	0.0001
ENSG00000112294	ALDH5A1	aldehyde dehydrogenase 5 family, member A1 [Source:HGNC Symbol;Acc:HGNC:408]	protein_coding	0.587	1.5021	0.006
ENSG00000189366	ALG1L	ALG1, chitobiosyldiphosphodolichol beta-mannosyltransferase-like [Source:HGNC Symbol;Acc:HGNC:33721]	protein_coding	0.3987	1.3183	0.0135
ENSG00000160993	ALKBH4	alkB, alkylation repair homolog 4 (E. coli) [Source:HGNC Symbol;Acc:HGNC:21900]	protein_coding	0.4187	1.3367	0.0291
ENSG00000179477	ALOX12B	arachidonate 12-lipoxygenase, 12R type [Source:HGNC Symbol;Acc:HGNC:430]	protein_coding	-0.402	-1.3213	0.0373
ENSG00000161905	ALOX15	arachidonate 15-lipoxygenase [Source:HGNC Symbol;Acc:HGNC:433]	protein_coding	1.0892	2.1276	1.6807e-09
ENSG00000012779	ALOX5	arachidonate 5-lipoxygenase [Source:HGNC Symbol;Acc:HGNC:435]	protein_coding	0.7143	1.6406	3.078e-05
ENSG00000136383	ALPK3	alpha-kinase 3 [Source:HGNC Symbol;Acc:HGNC:17574]	protein_coding	0.5251	1.439	0.0134
ENSG00000162551	ALPL	alkaline phosphatase, liver/bone/kidney [Source:HGNC Symbol;Acc:HGNC:438]	protein_coding	0.8988	1.8645	5.3958e-07
ENSG00000155749	ALS2CR12	amyotrophic lateral sclerosis 2 (juvenile) chromosome region, candidate 12 [Source:HGNC Symbol;Acc:HGNC:14439]	protein_coding	0.4992	1.4134	0.0023
ENSG00000123505	AMD1	adenosylmethionine decarboxylase 1 [Source:HGNC Symbol;Acc:HGNC:457]	protein_coding	-0.5438	-1.4578	3.2723e-07
ENSG00000144233	AMMECR1L	AMMECR1-like [Source:HGNC Symbol;Acc:HGNC:28658]	protein_coding	-0.3184	-1.2469	0.0036
ENSG00000166126	AMN	amnion associated transmembrane protein [Source:HGNC Symbol;Acc:HGNC:14604]	protein_coding	0.5769	1.4917	0.008
ENSG00000126016	AMOT	angiomotin [Source:HGNC Symbol;Acc:HGNC:17810]	protein_coding	0.7036	1.6286	0.0004
ENSG00000154188	ANGPT1	angiopoietin 1 [Source:HGNC Symbol;Acc:HGNC:484]	protein_coding	0.7663	1.7009	5.3443e-06
ENSG00000029534	ANK1	ankyrin 1, erythrocytic [Source:HGNC Symbol;Acc:HGNC:492]	protein_coding	0.6185	1.5353	0.0031
ENSG00000101745	ANKRD12	ankyrin repeat domain 12 [Source:HGNC Symbol;Acc:HGNC:29135]	protein_coding	-0.4473	-1.3635	0.0022
ENSG00000198720	ANKRD13B	ankyrin repeat domain 13B [Source:HGNC Symbol;Acc:HGNC:26363]	protein_coding	0.5077	1.4218	0.0072
ENSG00000172932	ANKRD13D	ankyrin repeat domain 13 family, member D [Source:HGNC Symbol;Acc:HGNC:27880]	protein_coding	0.4194	1.3374	0.0017
ENSG00000186481	ANKRD20A5P	ankyrin repeat domain 20 family, member A5, pseudogene [Source:HGNC Symbol;Acc:HGNC:33833]	transcribed_unprocessed_pseudogene	0.3951	1.315	0.043
ENSG00000174501	ANKRD36C	ankyrin repeat domain 36C [Source:HGNC Symbol;Acc:HGNC:32946]	protein_coding	0.5114	1.4255	0.0211
ENSG00000154945	ANKRD40	ankyrin repeat domain 40 [Source:HGNC Symbol;Acc:HGNC:28233]	protein_coding	-0.2866	-1.2198	0.0019
ENSG00000183831	ANKRD45	ankyrin repeat domain 45 [Source:HGNC Symbol;Acc:HGNC:24786]	protein_coding	0.6767	1.5985	0.0001
ENSG00000235098	ANKRD65	ankyrin repeat domain 65 [Source:HGNC Symbol;Acc:HGNC:42950]	protein_coding	0.6434	1.562	9.0918e-05
ENSG00000163516	ANKZF1	ankyrin repeat and zinc finger domain containing 1 [Source:HGNC Symbol;Acc:HGNC:25527]	protein_coding	0.3418	1.2673	0.0358
ENSG00000177119	ANO6	anoctamin 6 [Source:HGNC Symbol;Acc:HGNC:25240]	protein_coding	-0.3504	-1.2749	0.0076
ENSG00000164111	ANXA5	annexin A5 [Source:HGNC Symbol;Acc:HGNC:543]	protein_coding	-0.2729	-1.2083	0.0271
ENSG00000229336	AP000568.2		processed_pseudogene	-0.4059	-1.3249	0.0171
ENSG00000233818	AP000695.4		antisense	-0.5922	-1.5076	0.0052
ENSG00000215458	AP001053.11		antisense	0.5803	1.4951	0.0077
ENSG00000232692	AP001596.6		antisense	-0.577	-1.4917	0.0004
ENSG00000100280	AP1B1	adaptor-related protein complex 1, beta 1 subunit [Source:HGNC Symbol;Acc:HGNC:554]	protein_coding	0.2137	1.1597	0.0419
ENSG00000166747	AP1G1	adaptor-related protein complex 1, gamma 1 subunit [Source:HGNC Symbol;Acc:HGNC:555]	protein_coding	-0.2205	-1.1652	0.0042
ENSG00000198768	APCDD1L	adenomatosis polyposis coli down-regulated 1-like [Source:HGNC Symbol;Acc:HGNC:26892]	protein_coding	-0.4843	-1.3989	0.0187
ENSG00000084234	APLP2	amyloid beta (A4) precursor-like protein 2 [Source:HGNC Symbol;Acc:HGNC:598]	protein_coding	-0.2025	-1.1507	0.0358
ENSG00000084674	APOB	apolipoprotein B [Source:HGNC Symbol;Acc:HGNC:603]	protein_coding	0.3519	1.2762	0.0419
ENSG00000244509	APOBEC3C	apolipoprotein B mRNA editing enzyme, catalytic polypeptide-like 3C [Source:HGNC Symbol;Acc:HGNC:17353]	protein_coding	0.3655	1.2884	0.0017
ENSG00000243811	APOBEC3D	apolipoprotein B mRNA editing enzyme, catalytic polypeptide-like 3D [Source:HGNC Symbol;Acc:HGNC:17354]	protein_coding	0.5008	1.415	0.0119
ENSG00000184730	APOBR	apolipoprotein B receptor [Source:HGNC Symbol;Acc:HGNC:24087]	protein_coding	0.5693	1.4838	0.0027
ENSG00000128335	APOL2	apolipoprotein L, 2 [Source:HGNC Symbol;Acc:HGNC:619]	protein_coding	0.4895	1.4039	0.003
ENSG00000128284	APOL3	apolipoprotein L, 3 [Source:HGNC Symbol;Acc:HGNC:14868]	protein_coding	0.5593	1.4736	0.0098
ENSG00000100336	APOL4	apolipoprotein L, 4 [Source:HGNC Symbol;Acc:HGNC:14867]	protein_coding	0.4257	1.3432	0.049
ENSG00000142192	APP	amyloid beta (A4) precursor protein [Source:HGNC Symbol;Acc:HGNC:620]	protein_coding	-0.2519	-1.1908	0.0397
ENSG00000062725	APPBP2	amyloid beta precursor protein (cytoplasmic tail) binding protein 2 [Source:HGNC Symbol;Acc:HGNC:622]	protein_coding	-0.3084	-1.2383	0.0165
ENSG00000165272	AQP3	aquaporin 3 (Gill blood group) [Source:HGNC Symbol;Acc:HGNC:636]	protein_coding	0.483	1.3976	0.0184
ENSG00000171885	AQP4	aquaporin 4 [Source:HGNC Symbol;Acc:HGNC:637]	protein_coding	0.5765	1.4913	0.0003
ENSG00000161798	AQP5	aquaporin 5 [Source:HGNC Symbol;Acc:HGNC:638]	protein_coding	0.6806	1.6028	0.0003
ENSG00000165269	AQP7	aquaporin 7 [Source:HGNC Symbol;Acc:HGNC:640]	protein_coding	0.4339	1.3509	0.017
ENSG00000120318	ARAP3	ArfGAP with RhoGAP domain, ankyrin repeat and PH domain 3 [Source:HGNC Symbol;Acc:HGNC:24097]	protein_coding	0.3009	1.2319	0.0466
ENSG00000198826	ARHGAP11A	Rho GTPase activating protein 11A [Source:HGNC Symbol;Acc:HGNC:15783]	protein_coding	-0.6677	-1.5886	0.0013
ENSG00000107863	ARHGAP21	Rho GTPase activating protein 21 [Source:HGNC Symbol;Acc:HGNC:23725]	protein_coding	-0.3678	-1.2904	0.0106
ENSG00000137962	ARHGAP29	Rho GTPase activating protein 29 [Source:HGNC Symbol;Acc:HGNC:30207]	protein_coding	-0.5596	-1.4739	0.0003
ENSG00000074964	ARHGEF10L	Rho guanine nucleotide exchange factor (GEF) 10-like [Source:HGNC Symbol;Acc:HGNC:25540]	protein_coding	0.5296	1.4436	0.0002
ENSG00000130762	ARHGEF16	Rho guanine nucleotide exchange factor (GEF) 16 [Source:HGNC Symbol;Acc:HGNC:15515]	protein_coding	0.4877	1.4022	3.9942e-05
ENSG00000214944	ARHGEF28	Rho guanine nucleotide exchange factor (GEF) 28 [Source:HGNC Symbol;Acc:HGNC:30322]	protein_coding	-0.3234	-1.2513	0.0217
ENSG00000183111	ARHGEF37	Rho guanine nucleotide exchange factor (GEF) 37 [Source:HGNC Symbol;Acc:HGNC:34430]	protein_coding	0.4364	1.3532	0.0057
ENSG00000179361	ARID3B	AT rich interactive domain 3B (BRIGHT-like) [Source:HGNC Symbol;Acc:HGNC:14350]	protein_coding	-0.507	-1.4211	0.0022
ENSG00000150347	ARID5B	AT rich interactive domain 5B (MRF1-like) [Source:HGNC Symbol;Acc:HGNC:17362]	protein_coding	0.4303	1.3475	0.005
ENSG00000221883	ARIH2OS	ariadne homolog 2 opposite strand [Source:HGNC Symbol;Acc:HGNC:34425]	protein_coding	0.4501	1.3661	0.0136
ENSG00000170540	ARL6IP1	ADP-ribosylation factor-like 6 interacting protein 1 [Source:HGNC Symbol;Acc:HGNC:697]	protein_coding	-0.4682	-1.3834	3.6733e-05
ENSG00000134108	ARL8B	ADP-ribosylation factor-like 8B [Source:HGNC Symbol;Acc:HGNC:25564]	protein_coding	-0.2789	-1.2132	0.0107
ENSG00000165309	ARMC3	armadillo repeat containing 3 [Source:HGNC Symbol;Acc:HGNC:30964]	protein_coding	0.9546	1.9381	1.4311e-07
ENSG00000169126	ARMC4	armadillo repeat containing 4 [Source:HGNC Symbol;Acc:HGNC:25583]	protein_coding	0.7471	1.6784	1.7843e-05
ENSG00000198960	ARMCX6	armadillo repeat containing, X-linked 6 [Source:HGNC Symbol;Acc:HGNC:26094]	protein_coding	0.4778	1.3926	0.0196
ENSG00000162704	ARPC5	actin related protein 2/3 complex, subunit 5, 16kDa [Source:HGNC Symbol;Acc:HGNC:708]	protein_coding	-0.3196	-1.248	0.0003
ENSG00000128989	ARPP19	cAMP-regulated phosphoprotein, 19kDa [Source:HGNC Symbol;Acc:HGNC:16967]	protein_coding	-0.414	-1.3324	2.0215e-05
ENSG00000137486	ARRB1	arrestin, beta 1 [Source:HGNC Symbol;Acc:HGNC:711]	protein_coding	0.6045	1.5205	0.0032
ENSG00000197070	ARRDC1	arrestin domain containing 1 [Source:HGNC Symbol;Acc:HGNC:28633]	protein_coding	0.4044	1.3235	0.0057
ENSG00000105643	ARRDC2	arrestin domain containing 2 [Source:HGNC Symbol;Acc:HGNC:25225]	protein_coding	0.5493	1.4634	0.0012
ENSG00000113369	ARRDC3	arrestin domain containing 3 [Source:HGNC Symbol;Acc:HGNC:29263]	protein_coding	0.5851	1.5001	0.0028
ENSG00000140450	ARRDC4	arrestin domain containing 4 [Source:HGNC Symbol;Acc:HGNC:28087]	protein_coding	-0.4786	-1.3934	0.0087
ENSG00000183876	ARSI	arylsulfatase family, member I [Source:HGNC Symbol;Acc:HGNC:32521]	protein_coding	-0.5516	-1.4657	0.0124
ENSG00000138381	ASNSD1	asparagine synthetase domain containing 1 [Source:HGNC Symbol;Acc:HGNC:24910]	protein_coding	-0.2722	-1.2076	0.0184
ENSG00000066279	ASPM	asp (abnormal spindle) homolog, microcephaly associated (Drosophila) [Source:HGNC Symbol;Acc:HGNC:19048]	protein_coding	-0.5367	-1.4507	0.0158
ENSG00000169696	ASPSCR1	alveolar soft part sarcoma chromosome region, candidate 1 [Source:HGNC Symbol;Acc:HGNC:13825]	protein_coding	0.4149	1.3332	0.0165
ENSG00000162174	ASRGL1	asparaginase like 1 [Source:HGNC Symbol;Acc:HGNC:16448]	protein_coding	0.7647	1.699	9.1403e-05
ENSG00000148219	ASTN2	astrotactin 2 [Source:HGNC Symbol;Acc:HGNC:17021]	protein_coding	0.5576	1.4718	0.005
ENSG00000141431	ASXL3	additional sex combs like transcriptional regulator 3 [Source:HGNC Symbol;Acc:HGNC:29357]	protein_coding	0.3794	1.3008	0.0233
ENSG00000176208	ATAD5	ATPase family, AAA domain containing 5 [Source:HGNC Symbol;Acc:HGNC:25752]	protein_coding	-0.4544	-1.3702	0.0432
ENSG00000169136	ATF5	activating transcription factor 5 [Source:HGNC Symbol;Acc:HGNC:790]	protein_coding	-0.3623	-1.2855	0.0167
ENSG00000166669	ATF7IP2	activating transcription factor 7 interacting protein 2 [Source:HGNC Symbol;Acc:HGNC:20397]	protein_coding	0.4707	1.3857	0.0358
ENSG00000085978	ATG16L1	autophagy related 16-like 1 (S. cerevisiae) [Source:HGNC Symbol;Acc:HGNC:21498]	protein_coding	-0.3053	-1.2357	0.001
ENSG00000198925	ATG9A	autophagy related 9A [Source:HGNC Symbol;Acc:HGNC:22408]	protein_coding	0.2755	1.2104	0.0308
ENSG00000184743	ATL3	atlastin GTPase 3 [Source:HGNC Symbol;Acc:HGNC:24526]	protein_coding	-0.2869	-1.22	0.0218
ENSG00000111676	ATN1	atrophin 1 [Source:HGNC Symbol;Acc:HGNC:3033]	protein_coding	0.3014	1.2323	0.0054
ENSG00000168874	ATOH8	atonal homolog 8 (Drosophila) [Source:HGNC Symbol;Acc:HGNC:24126]	protein_coding	1.135	2.1962	4.1413e-10
ENSG00000145246	ATP10D	ATPase, class V, type 10D [Source:HGNC Symbol;Acc:HGNC:13549]	protein_coding	-0.2802	-1.2144	0.0317
ENSG00000133657	ATP13A3	ATPase type 13A3 [Source:HGNC Symbol;Acc:HGNC:24113]	protein_coding	-0.5337	-1.4476	0.0003
ENSG00000127249	ATP13A4	ATPase type 13A4 [Source:HGNC Symbol;Acc:HGNC:25422]	protein_coding	0.6235	1.5406	0.0009
ENSG00000074370	ATP2A3	ATPase, Ca++ transporting, ubiquitous [Source:HGNC Symbol;Acc:HGNC:813]	protein_coding	0.5903	1.5056	0.0002
ENSG00000070961	ATP2B1	ATPase, Ca++ transporting, plasma membrane 1 [Source:HGNC Symbol;Acc:HGNC:814]	protein_coding	-0.2991	-1.2303	0.019
ENSG00000033627	ATP6V0A1	ATPase, H+ transporting, lysosomal V0 subunit a1 [Source:HGNC Symbol;Acc:HGNC:865]	protein_coding	0.2315	1.1741	0.0388
ENSG00000105929	ATP6V0A4	ATPase, H+ transporting, lysosomal V0 subunit a4 [Source:HGNC Symbol;Acc:HGNC:866]	protein_coding	0.3757	1.2974	0.0342
ENSG00000124406	ATP8A1	ATPase, aminophospholipid transporter (APLT), class I, type 8A, member 1 [Source:HGNC Symbol;Acc:HGNC:13531]	protein_coding	0.5036	1.4178	0.0062
ENSG00000104043	ATP8B4	ATPase, class I, type 8B, member 4 [Source:HGNC Symbol;Acc:HGNC:13536]	protein_coding	0.3323	1.2591	0.026
ENSG00000163635	ATXN7	ataxin 7 [Source:HGNC Symbol;Acc:HGNC:10560]	protein_coding	-0.3328	-1.2595	0.0329
ENSG00000175756	AURKAIP1	aurora kinase A interacting protein 1 [Source:HGNC Symbol;Acc:HGNC:24114]	protein_coding	0.3386	1.2645	0.0389
ENSG00000178999	AURKB	aurora kinase B [Source:HGNC Symbol;Acc:HGNC:11390]	protein_coding	-0.4778	-1.3926	0.0342
ENSG00000158321	AUTS2	autism susceptibility candidate 2 [Source:HGNC Symbol;Acc:HGNC:14262]	protein_coding	0.3497	1.2743	0.047
ENSG00000168646	AXIN2	axin 2 [Source:HGNC Symbol;Acc:HGNC:904]	protein_coding	0.701	1.6256	8.4363e-05
ENSG00000160862	AZGP1	alpha-2-glycoprotein 1, zinc-binding [Source:HGNC Symbol;Acc:HGNC:910]	protein_coding	0.5353	1.4493	0.0025
ENSG00000155096	AZIN1	antizyme inhibitor 1 [Source:HGNC Symbol;Acc:HGNC:16432]	protein_coding	-0.3428	-1.2682	0.0078
ENSG00000183778	B3GALT5	UDP-Gal:betaGlcNAc beta 1,3-galactosyltransferase, polypeptide 5 [Source:HGNC Symbol;Acc:HGNC:920]	protein_coding	0.7981	1.7388	4.4251e-05
ENSG00000198488	B3GNT6	UDP-GlcNAc:betaGal beta-1,3-N-acetylglucosaminyltransferase 6 (core 3 synthase) [Source:HGNC Symbol;Acc:HGNC:24141]	protein_coding	0.6435	1.5621	0.0001
ENSG00000156966	B3GNT7	UDP-GlcNAc:betaGal beta-1,3-N-acetylglucosaminyltransferase 7 [Source:HGNC Symbol;Acc:HGNC:18811]	protein_coding	0.9312	1.9068	2.9668e-06
ENSG00000164929	BAALC	brain and acute leukemia, cytoplasmic [Source:HGNC Symbol;Acc:HGNC:14333]	protein_coding	0.5464	1.4604	0.0032
ENSG00000247081	BAALC-AS1	BAALC antisense RNA 1 [Source:HGNC Symbol;Acc:HGNC:50461]	antisense	0.5469	1.461	0.0093
ENSG00000002330	BAD	BCL2-associated agonist of cell death [Source:HGNC Symbol;Acc:HGNC:936]	protein_coding	0.3073	1.2374	0.0301
ENSG00000181790	BAI1	brain-specific angiogenesis inhibitor 1 [Source:HGNC Symbol;Acc:HGNC:943]	protein_coding	0.3465	1.2714	0.0429
ENSG00000007516	BAIAP3	BAI1-associated protein 3 [Source:HGNC Symbol;Acc:HGNC:948]	protein_coding	0.8462	1.7978	9.4057e-06
ENSG00000198604	BAZ1A	bromodomain adjacent to zinc finger domain, 1A [Source:HGNC Symbol;Acc:HGNC:960]	protein_coding	-0.1972	-1.1465	0.0339
ENSG00000123636	BAZ2B	bromodomain adjacent to zinc finger domain, 2B [Source:HGNC Symbol;Acc:HGNC:963]	protein_coding	-0.2922	-1.2245	0.0307
ENSG00000105327	BBC3	BCL2 binding component 3 [Source:HGNC Symbol;Acc:HGNC:17868]	protein_coding	0.7575	1.6906	0.0001
ENSG00000129151	BBOX1	butyrobetaine (gamma), 2-oxoglutarate dioxygenase (gamma-butyrobetaine hydroxylase) 1 [Source:HGNC Symbol;Acc:HGNC:964]	protein_coding	0.6369	1.555	0.0017
ENSG00000163093	BBS5	Bardet-Biedl syndrome 5 [Source:HGNC Symbol;Acc:HGNC:970]	protein_coding	0.4924	1.4068	0.0293
ENSG00000075790	BCAP29	B-cell receptor-associated protein 29 [Source:HGNC Symbol;Acc:HGNC:24131]	protein_coding	-0.2416	-1.1823	0.0346
ENSG00000137936	BCAR3	breast cancer anti-estrogen resistance 3 [Source:HGNC Symbol;Acc:HGNC:973]	protein_coding	-0.5	-1.4142	0.0003
ENSG00000064787	BCAS1	breast carcinoma amplified sequence 1 [Source:HGNC Symbol;Acc:HGNC:974]	protein_coding	0.5804	1.4952	0.005
ENSG00000121380	BCL2L14	BCL2-like 14 (apoptosis facilitator) [Source:HGNC Symbol;Acc:HGNC:16657]	protein_coding	0.6078	1.5239	0.0004
ENSG00000188761	BCL2L15	BCL2-like 15 [Source:HGNC Symbol;Acc:HGNC:33624]	protein_coding	0.7156	1.6421	0.0003
ENSG00000113916	BCL6	B-cell CLL/lymphoma 6 [Source:HGNC Symbol;Acc:HGNC:1001]	protein_coding	0.5046	1.4187	0.0065
ENSG00000110987	BCL7A	B-cell CLL/lymphoma 7A [Source:HGNC Symbol;Acc:HGNC:1004]	protein_coding	0.271	1.2067	0.0392
ENSG00000183337	BCOR	BCL6 corepressor [Source:HGNC Symbol;Acc:HGNC:20893]	protein_coding	0.6288	1.5463	6.8459e-06
ENSG00000085185	BCORL1	BCL6 corepressor-like 1 [Source:HGNC Symbol;Acc:HGNC:25657]	protein_coding	0.5488	1.4629	0.0008
ENSG00000236824	BCYRN1	brain cytoplasmic RNA 1 [Source:HGNC Symbol;Acc:HGNC:1022]	lincRNA	-0.3284	-1.2556	0.0214
ENSG00000162373	BEND5	BEN domain containing 5 [Source:HGNC Symbol;Acc:HGNC:25668]	protein_coding	0.4104	1.329	0.0113
ENSG00000123095	BHLHE41	basic helix-loop-helix family, member e41 [Source:HGNC Symbol;Acc:HGNC:16617]	protein_coding	0.8513	1.8042	2.1951e-05
ENSG00000104164	BLOC1S6	biogenesis of lysosomal organelles complex-1, subunit 6, pallidin [Source:HGNC Symbol;Acc:HGNC:8549]	protein_coding	-0.255	-1.1933	0.0297
ENSG00000117475	BLZF1	basic leucine zipper nuclear factor 1 [Source:HGNC Symbol;Acc:HGNC:1065]	protein_coding	-0.2645	-1.2012	0.0302
ENSG00000104081	BMF	Bcl2 modifying factor [Source:HGNC Symbol;Acc:HGNC:24132]	protein_coding	0.7862	1.7245	0.0001
ENSG00000138756	BMP2K	BMP2 inducible kinase [Source:HGNC Symbol;Acc:HGNC:18041]	protein_coding	-0.3877	-1.3083	0.002
ENSG00000152785	BMP3	bone morphogenetic protein 3 [Source:HGNC Symbol;Acc:HGNC:1070]	protein_coding	0.8705	1.8283	8.9613e-07
ENSG00000140299	BNIP2	BCL2/adenovirus E1B 19kDa interacting protein 2 [Source:HGNC Symbol;Acc:HGNC:1083]	protein_coding	-0.251	-1.1901	0.0414
ENSG00000038219	BOD1L1	biorientation of chromosomes in cell division 1-like 1 [Source:HGNC Symbol;Acc:HGNC:31792]	protein_coding	-0.289	-1.2218	0.0423
ENSG00000198183	BPIFA1	BPI fold containing family A, member 1 [Source:HGNC Symbol;Acc:HGNC:15749]	protein_coding	1.4579	2.747	1.9703e-14
ENSG00000125999	BPIFB1	BPI fold containing family B, member 1 [Source:HGNC Symbol;Acc:HGNC:16108]	protein_coding	1.4066	2.6511	8.4118e-14
ENSG00000106009	BRAT1	BRCA1-associated ATM activator 1 [Source:HGNC Symbol;Acc:HGNC:21701]	protein_coding	0.3531	1.2773	0.0306
ENSG00000204256	BRD2	bromodomain containing 2 [Source:HGNC Symbol;Acc:HGNC:1103]	protein_coding	-0.2146	-1.1604	0.026
ENSG00000078725	BRINP1	bone morphogenetic protein/retinoic acid inducible neural-specific 1 [Source:HGNC Symbol;Acc:HGNC:2687]	protein_coding	0.4228	1.3406	0.0242
ENSG00000136492	BRIP1	BRCA1 interacting protein C-terminal helicase 1 [Source:HGNC Symbol;Acc:HGNC:20473]	protein_coding	-0.6443	-1.563	0.0022
ENSG00000119411	BSPRY	B-box and SPRY domain containing [Source:HGNC Symbol;Acc:HGNC:18232]	protein_coding	0.448	1.3641	0.0149
ENSG00000130303	BST2	bone marrow stromal cell antigen 2 [Source:HGNC Symbol;Acc:HGNC:1119]	protein_coding	0.5392	1.4532	0.0131
ENSG00000174808	BTC	betacellulin [Source:HGNC Symbol;Acc:HGNC:1121]	protein_coding	0.4573	1.3729	0.0437
ENSG00000154473	BUB3	BUB3 mitotic checkpoint protein [Source:HGNC Symbol;Acc:HGNC:1151]	protein_coding	-0.1925	-1.1428	0.0335
ENSG00000005379	BZRAP1	benzodiazepine receptor (peripheral) associated protein 1 [Source:HGNC Symbol;Acc:HGNC:16831]	protein_coding	0.5721	1.4866	0.0039
ENSG00000082153	BZW1	basic leucine zipper and W2 domains 1 [Source:HGNC Symbol;Acc:HGNC:18380]	protein_coding	-0.2682	-1.2043	0.0178
ENSG00000165507	C10orf10	chromosome 10 open reading frame 10 [Source:HGNC Symbol;Acc:HGNC:23355]	protein_coding	0.6372	1.5553	0.002
ENSG00000183346	C10orf107	chromosome 10 open reading frame 107 [Source:HGNC Symbol;Acc:HGNC:28678]	protein_coding	0.7867	1.7252	3.2873e-06
ENSG00000119965	C10orf88	chromosome 10 open reading frame 88 [Source:HGNC Symbol;Acc:HGNC:25822]	protein_coding	-0.4303	-1.3475	0.0228
ENSG00000176029	C11orf16	chromosome 11 open reading frame 16 [Source:HGNC Symbol;Acc:HGNC:1169]	protein_coding	0.8335	1.7819	1.1466e-06
ENSG00000168070	C11orf85	chromosome 11 open reading frame 85 [Source:HGNC Symbol;Acc:HGNC:27441]	protein_coding	0.404	1.3232	0.0201
ENSG00000183644	C11orf88	chromosome 11 open reading frame 88 [Source:HGNC Symbol;Acc:HGNC:25061]	protein_coding	0.849	1.8013	1.2394e-06
ENSG00000188070	C11orf95	chromosome 11 open reading frame 95 [Source:HGNC Symbol;Acc:HGNC:28449]	protein_coding	-0.4023	-1.3216	0.0322
ENSG00000156206	C15orf26	chromosome 15 open reading frame 26 [Source:HGNC Symbol;Acc:HGNC:26782]	protein_coding	0.7457	1.6768	1.1225e-05
ENSG00000185716	C16orf52	chromosome 16 open reading frame 52 [Source:HGNC Symbol;Acc:HGNC:27087]	protein_coding	-0.6625	-1.5828	9.542e-07
ENSG00000166246	C16orf71	chromosome 16 open reading frame 71 [Source:HGNC Symbol;Acc:HGNC:25081]	protein_coding	0.6818	1.6042	0.0002
ENSG00000182831	C16orf72	chromosome 16 open reading frame 72 [Source:HGNC Symbol;Acc:HGNC:30103]	protein_coding	-0.3676	-1.2902	0.0014
ENSG00000196544	C17orf59	chromosome 17 open reading frame 59 [Source:HGNC Symbol;Acc:HGNC:25939]	protein_coding	0.5001	1.4143	0.0076
ENSG00000185504	C17orf70	chromosome 17 open reading frame 70 [Source:HGNC Symbol;Acc:HGNC:26171]	protein_coding	0.2896	1.2223	0.0491
ENSG00000187624	C17orf97	chromosome 17 open reading frame 97 [Source:HGNC Symbol;Acc:HGNC:33800]	protein_coding	0.4592	1.3748	0.0315
ENSG00000214212	C19orf38	chromosome 19 open reading frame 38 [Source:HGNC Symbol;Acc:HGNC:34073]	protein_coding	0.3247	1.2524	0.0495
ENSG00000106392	C1GALT1	core 1 synthase, glycoprotein-N-acetylgalactosamine 3-beta-galactosyltransferase 1 [Source:HGNC Symbol;Acc:HGNC:24337]	protein_coding	-0.2762	-1.211	0.0364
ENSG00000185860	C1orf110	chromosome 1 open reading frame 110 [Source:HGNC Symbol;Acc:HGNC:28736]	protein_coding	0.5485	1.4626	0.0012
ENSG00000203963	C1orf141	chromosome 1 open reading frame 141 [Source:HGNC Symbol;Acc:HGNC:32044]	protein_coding	0.4955	1.4098	0.0026
ENSG00000163263	C1orf189	chromosome 1 open reading frame 189 [Source:HGNC Symbol;Acc:HGNC:32305]	protein_coding	0.402	1.3214	0.0209
ENSG00000239887	C1orf226	chromosome 1 open reading frame 226 [Source:HGNC Symbol;Acc:HGNC:34351]	protein_coding	0.5427	1.4567	0.0139
ENSG00000198520	C1orf228	chromosome 1 open reading frame 228 [Source:HGNC Symbol;Acc:HGNC:34345]	protein_coding	0.7348	1.6641	7.158e-05
ENSG00000125531	C20orf195	chromosome 20 open reading frame 195 [Source:HGNC Symbol;Acc:HGNC:28764]	protein_coding	0.4061	1.3251	0.0363
ENSG00000196476	C20orf96	chromosome 20 open reading frame 96 [Source:HGNC Symbol;Acc:HGNC:16227]	protein_coding	0.5551	1.4693	0.0117
ENSG00000128346	C22orf23	chromosome 22 open reading frame 23 [Source:HGNC Symbol;Acc:HGNC:18589]	protein_coding	0.4534	1.3692	0.0129
ENSG00000198535	C2CD4A	C2 calcium-dependent domain containing 4A [Source:HGNC Symbol;Acc:HGNC:33627]	protein_coding	0.4541	1.37	0.0151
ENSG00000273045	C2orf15	chromosome 2 open reading frame 15 [Source:HGNC Symbol;Acc:HGNC:28436]	protein_coding	0.4698	1.3849	0.0133
ENSG00000150873	C2orf50	chromosome 2 open reading frame 50 [Source:HGNC Symbol;Acc:HGNC:26324]	protein_coding	0.5874	1.5025	0.0004
ENSG00000173557	C2orf70	chromosome 2 open reading frame 70 [Source:HGNC Symbol;Acc:HGNC:27938]	protein_coding	0.4477	1.3638	0.0078
ENSG00000125730	C3	complement component 3 [Source:HGNC Symbol;Acc:HGNC:1318]	protein_coding	0.3872	1.3078	0.0099
ENSG00000197826	C4orf22	chromosome 4 open reading frame 22 [Source:HGNC Symbol;Acc:HGNC:28554]	protein_coding	0.5658	1.4803	0.001
ENSG00000243449	C4orf48	chromosome 4 open reading frame 48 [Source:HGNC Symbol;Acc:HGNC:34437]	protein_coding	0.4519	1.3679	0.0415
ENSG00000134830	C5AR2	complement component 5a receptor 2 [Source:HGNC Symbol;Acc:HGNC:4527]	protein_coding	0.4024	1.3217	0.0351
ENSG00000161010	C5orf45	chromosome 5 open reading frame 45 [Source:HGNC Symbol;Acc:HGNC:30817]	protein_coding	0.4486	1.3647	0.0376
ENSG00000188112	C6orf132	chromosome 6 open reading frame 132 [Source:HGNC Symbol;Acc:HGNC:21288]	protein_coding	0.4736	1.3885	0.0039
ENSG00000243587	C6orf183	chromosome 6 open reading frame 183 [Source:HGNC Symbol;Acc:HGNC:21562]	polymorphic_pseudogene	0.4449	1.3613	0.0062
ENSG00000112308	C6orf62	chromosome 6 open reading frame 62 [Source:HGNC Symbol;Acc:HGNC:20998]	protein_coding	-0.317	-1.2458	0.0002
ENSG00000176907	C8orf4	chromosome 8 open reading frame 4 [Source:HGNC Symbol;Acc:HGNC:1357]	protein_coding	1.0874	2.1249	1.2886e-08
ENSG00000160345	C9orf116	chromosome 9 open reading frame 116 [Source:HGNC Symbol;Acc:HGNC:28435]	protein_coding	0.5614	1.4757	0.0066
ENSG00000160401	C9orf117	chromosome 9 open reading frame 117 [Source:HGNC Symbol;Acc:HGNC:27843]	protein_coding	0.814	1.758	1.6595e-06
ENSG00000188959	C9orf152	chromosome 9 open reading frame 152 [Source:HGNC Symbol;Acc:HGNC:31455]	protein_coding	0.7933	1.733	1.9764e-05
ENSG00000171159	C9orf16	chromosome 9 open reading frame 16 [Source:HGNC Symbol;Acc:HGNC:17823]	protein_coding	0.5711	1.4857	5.0583e-05
ENSG00000232434	C9orf172	chromosome 9 open reading frame 172 [Source:HGNC Symbol;Acc:HGNC:37284]	protein_coding	0.5165	1.4305	0.0186
ENSG00000164972	C9orf24	chromosome 9 open reading frame 24 [Source:HGNC Symbol;Acc:HGNC:19919]	protein_coding	0.829	1.7765	3.4329e-06
ENSG00000165698	C9orf9	chromosome 9 open reading frame 9 [Source:HGNC Symbol;Acc:HGNC:1367]	protein_coding	0.4578	1.3734	0.0446
ENSG00000063180	CA11	carbonic anhydrase XI [Source:HGNC Symbol;Acc:HGNC:1370]	protein_coding	0.6469	1.5658	0.0017
ENSG00000135932	CAB39	calcium binding protein 39 [Source:HGNC Symbol;Acc:HGNC:20292]	protein_coding	-0.3963	-1.3161	3.6648e-05
ENSG00000134508	CABLES1	Cdk5 and Abl enzyme substrate 1 [Source:HGNC Symbol;Acc:HGNC:25097]	protein_coding	0.4951	1.4094	0.0246
ENSG00000157388	CACNA1D	calcium channel, voltage-dependent, L type, alpha 1D subunit [Source:HGNC Symbol;Acc:HGNC:1391]	protein_coding	0.6749	1.5965	4.2106e-05
ENSG00000182389	CACNB4	calcium channel, voltage-dependent, beta 4 subunit [Source:HGNC Symbol;Acc:HGNC:1404]	protein_coding	0.4527	1.3686	0.0163
ENSG00000128595	CALU	calumenin [Source:HGNC Symbol;Acc:HGNC:1458]	protein_coding	-0.3649	-1.2878	0.0407
ENSG00000118200	CAMSAP2	calmodulin regulated spectrin-associated protein family, member 2 [Source:HGNC Symbol;Acc:HGNC:29188]	protein_coding	-0.3472	-1.2721	0.021
ENSG00000076826	CAMSAP3	calmodulin regulated spectrin-associated protein family, member 3 [Source:HGNC Symbol;Acc:HGNC:29307]	protein_coding	0.4277	1.3451	0.0174
ENSG00000108509	CAMTA2	calmodulin binding transcription activator 2 [Source:HGNC Symbol;Acc:HGNC:18807]	protein_coding	0.3927	1.3129	0.0042
ENSG00000111530	CAND1	cullin-associated and neddylation-dissociated 1 [Source:HGNC Symbol;Acc:HGNC:30688]	protein_coding	-0.1674	-1.123	0.04
ENSG00000014216	CAPN1	calpain 1, (mu/I) large subunit [Source:HGNC Symbol;Acc:HGNC:1476]	protein_coding	0.271	1.2066	0.0048
ENSG00000162949	CAPN13	calpain 13 [Source:HGNC Symbol;Acc:HGNC:16663]	protein_coding	1.3426	2.5361	7.0342e-13
ENSG00000077274	CAPN6	calpain 6 [Source:HGNC Symbol;Acc:HGNC:1483]	protein_coding	0.4509	1.3669	0.01
ENSG00000203697	CAPN8	calpain 8 [Source:HGNC Symbol;Acc:HGNC:1485]	protein_coding	0.5812	1.4961	0.0067
ENSG00000135773	CAPN9	calpain 9 [Source:HGNC Symbol;Acc:HGNC:1486]	protein_coding	0.6505	1.5697	0.0002
ENSG00000105519	CAPS	calcyphosine [Source:HGNC Symbol;Acc:HGNC:1487]	protein_coding	0.6449	1.5636	0.0022
ENSG00000180881	CAPS2	calcyphosine 2 [Source:HGNC Symbol;Acc:HGNC:16471]	protein_coding	0.5132	1.4272	0.0199
ENSG00000198898	CAPZA2	capping protein (actin filament) muscle Z-line, alpha 2 [Source:HGNC Symbol;Acc:HGNC:1490]	protein_coding	-0.2757	-1.2105	0.0103
ENSG00000138380	CARF	calcium responsive transcription factor [Source:HGNC Symbol;Acc:HGNC:14435]	protein_coding	0.4777	1.3925	0.032
ENSG00000142453	CARM1	coactivator-associated arginine methyltransferase 1 [Source:HGNC Symbol;Acc:HGNC:23393]	protein_coding	0.2269	1.1704	0.0282
ENSG00000118307	CASC1	cancer susceptibility candidate 1 [Source:HGNC Symbol;Acc:HGNC:29599]	protein_coding	0.85	1.8025	1.5795e-06
ENSG00000259758	CASC7	cancer susceptibility candidate 7 (non-protein coding) [Source:HGNC Symbol;Acc:HGNC:48905]	lincRNA	-0.3358	-1.2621	0.0177
ENSG00000177303	CASKIN2	CASK interacting protein 2 [Source:HGNC Symbol;Acc:HGNC:18200]	protein_coding	0.4722	1.3872	0.0007
ENSG00000164305	CASP3	caspase 3, apoptosis-related cysteine peptidase [Source:HGNC Symbol;Acc:HGNC:1504]	protein_coding	-0.2322	-1.1746	0.0235
ENSG00000130940	CASZ1	castor zinc finger 1 [Source:HGNC Symbol;Acc:HGNC:26002]	protein_coding	0.7157	1.6422	2.7041e-06
ENSG00000105971	CAV2	caveolin 2 [Source:HGNC Symbol;Acc:HGNC:1528]	protein_coding	-0.3099	-1.2396	0.0425
ENSG00000129993	CBFA2T3	core-binding factor, runt domain, alpha subunit 2; translocated to, 3 [Source:HGNC Symbol;Acc:HGNC:1537]	protein_coding	0.4698	1.3849	0.0145
ENSG00000114423	CBLB	Cbl proto-oncogene B, E3 ubiquitin protein ligase [Source:HGNC Symbol;Acc:HGNC:1542]	protein_coding	-0.3518	-1.2762	0.0113
ENSG00000105879	CBLL1	Cbl proto-oncogene-like 1, E3 ubiquitin protein ligase [Source:HGNC Symbol;Acc:HGNC:21225]	protein_coding	-0.3264	-1.2539	0.0203
ENSG00000122565	CBX3	chromobox homolog 3 [Source:HGNC Symbol;Acc:HGNC:1553]	protein_coding	-0.1858	-1.1374	0.0486
ENSG00000183741	CBX6	chromobox homolog 6 [Source:HGNC Symbol;Acc:HGNC:1556]	protein_coding	0.5377	1.4516	0.0005
ENSG00000132024	CC2D1A	coiled-coil and C2 domain containing 1A [Source:HGNC Symbol;Acc:HGNC:30237]	protein_coding	0.3505	1.275	0.0026
ENSG00000154222	CC2D1B	coiled-coil and C2 domain containing 1B [Source:HGNC Symbol;Acc:HGNC:29386]	protein_coding	0.2403	1.1812	0.0259
ENSG00000181378	CCDC108	coiled-coil domain containing 108 [Source:HGNC Symbol;Acc:HGNC:25325]	protein_coding	0.7975	1.738	6.9942e-06
ENSG00000105479	CCDC114	coiled-coil domain containing 114 [Source:HGNC Symbol;Acc:HGNC:26560]	protein_coding	0.8283	1.7755	5.0561e-06
ENSG00000007080	CCDC124	coiled-coil domain containing 124 [Source:HGNC Symbol;Acc:HGNC:25171]	protein_coding	0.3386	1.2645	0.0362
ENSG00000104957	CCDC130	coiled-coil domain containing 130 [Source:HGNC Symbol;Acc:HGNC:28118]	protein_coding	0.3623	1.2855	0.0316
ENSG00000233098	CCDC144NL-AS1	CCDC144NL antisense RNA 1 [Source:HGNC Symbol;Acc:HGNC:51340]	antisense	0.7109	1.6368	1.9016e-05
ENSG00000153237	CCDC148	coiled-coil domain containing 148 [Source:HGNC Symbol;Acc:HGNC:25191]	protein_coding	0.4174	1.3355	0.0423
ENSG00000198003	CCDC151	coiled-coil domain containing 151 [Source:HGNC Symbol;Acc:HGNC:28303]	protein_coding	0.6481	1.5671	0.0002
ENSG00000248712	CCDC153	coiled-coil domain containing 153 [Source:HGNC Symbol;Acc:HGNC:27446]	protein_coding	0.5373	1.4512	0.0098
ENSG00000203952	CCDC160	coiled-coil domain containing 160 [Source:HGNC Symbol;Acc:HGNC:37286]	protein_coding	0.7429	1.6735	1.609e-05
ENSG00000203799	CCDC162P	coiled-coil domain containing 162, pseudogene [Source:HGNC Symbol;Acc:HGNC:21565]	unitary_pseudogene	0.546	1.4601	0.0009
ENSG00000159588	CCDC17	coiled-coil domain containing 17 [Source:HGNC Symbol;Acc:HGNC:26574]	protein_coding	0.7349	1.6643	0.0003
ENSG00000154479	CCDC173	coiled-coil domain containing 173 [Source:HGNC Symbol;Acc:HGNC:25064]	protein_coding	0.6613	1.5815	9.0866e-05
ENSG00000122483	CCDC18	coiled-coil domain containing 18 [Source:HGNC Symbol;Acc:HGNC:30370]	protein_coding	-0.47	-1.3851	0.0299
ENSG00000159214	CCDC24	coiled-coil domain containing 24 [Source:HGNC Symbol;Acc:HGNC:28688]	protein_coding	0.3977	1.3174	0.0357
ENSG00000186409	CCDC30	coiled-coil domain containing 30 [Source:HGNC Symbol;Acc:HGNC:26103]	protein_coding	0.6608	1.5809	0.0007
ENSG00000145075	CCDC39	coiled-coil domain containing 39 [Source:HGNC Symbol;Acc:HGNC:25244]	protein_coding	0.8145	1.7586	1.675e-06
ENSG00000141519	CCDC40	coiled-coil domain containing 40 [Source:HGNC Symbol;Acc:HGNC:26090]	protein_coding	0.4648	1.3801	0.0344
ENSG00000186710	CCDC42B	coiled-coil domain containing 42B [Source:HGNC Symbol;Acc:HGNC:37100]	protein_coding	0.9028	1.8697	5.0972e-07
ENSG00000108588	CCDC47	coiled-coil domain containing 47 [Source:HGNC Symbol;Acc:HGNC:24856]	protein_coding	-0.1982	-1.1473	0.0028
ENSG00000183273	CCDC60	coiled-coil domain containing 60 [Source:HGNC Symbol;Acc:HGNC:28610]	protein_coding	0.7568	1.6898	6.0555e-05
ENSG00000135127	CCDC64	coiled-coil domain containing 64 [Source:HGNC Symbol;Acc:HGNC:28095]	protein_coding	0.3691	1.2916	0.0487
ENSG00000162069	CCDC64B	coiled-coil domain containing 64B [Source:HGNC Symbol;Acc:HGNC:33584]	protein_coding	0.6966	1.6207	0.0002
ENSG00000139537	CCDC65	coiled-coil domain containing 65 [Source:HGNC Symbol;Acc:HGNC:29937]	protein_coding	0.9001	1.8662	3.2845e-07
ENSG00000165325	CCDC67	coiled-coil domain containing 67 [Source:HGNC Symbol;Acc:HGNC:26344]	protein_coding	0.6742	1.5957	0.0001
ENSG00000177352	CCDC71	coiled-coil domain containing 71 [Source:HGNC Symbol;Acc:HGNC:25760]	protein_coding	0.4641	1.3794	0.0003
ENSG00000152076	CCDC74B	coiled-coil domain containing 74B [Source:HGNC Symbol;Acc:HGNC:25267]	protein_coding	0.6253	1.5425	0.0012
ENSG00000162004	CCDC78	coiled-coil domain containing 78 [Source:HGNC Symbol;Acc:HGNC:14153]	protein_coding	0.6637	1.5841	0.0017
ENSG00000169515	CCDC8	coiled-coil domain containing 8 [Source:HGNC Symbol;Acc:HGNC:25367]	protein_coding	0.7425	1.6731	3.8562e-05
ENSG00000149201	CCDC81	coiled-coil domain containing 81 [Source:HGNC Symbol;Acc:HGNC:26281]	protein_coding	0.5064	1.4205	0.005
ENSG00000182791	CCDC87	coiled-coil domain containing 87 [Source:HGNC Symbol;Acc:HGNC:25579]	protein_coding	0.4315	1.3486	0.0134
ENSG00000015133	CCDC88C	coiled-coil domain containing 88C [Source:HGNC Symbol;Acc:HGNC:19967]	protein_coding	0.3783	1.2998	0.0282
ENSG00000179071	CCDC89	coiled-coil domain containing 89 [Source:HGNC Symbol;Acc:HGNC:26762]	protein_coding	0.5561	1.4703	0.0011
ENSG00000173013	CCDC96	coiled-coil domain containing 96 [Source:HGNC Symbol;Acc:HGNC:26900]	protein_coding	0.4649	1.3802	0.0413
ENSG00000102962	CCL22	chemokine (C-C motif) ligand 22 [Source:HGNC Symbol;Acc:HGNC:10621]	protein_coding	0.4089	1.3276	0.034
ENSG00000133101	CCNA1	cyclin A1 [Source:HGNC Symbol;Acc:HGNC:1577]	protein_coding	0.7326	1.6617	0.0002
ENSG00000112237	CCNC	cyclin C [Source:HGNC Symbol;Acc:HGNC:1581]	protein_coding	-0.3765	-1.2982	0.0009
ENSG00000175305	CCNE2	cyclin E2 [Source:HGNC Symbol;Acc:HGNC:1590]	protein_coding	-0.5316	-1.4455	0.0149
ENSG00000118816	CCNI	cyclin I [Source:HGNC Symbol;Acc:HGNC:1595]	protein_coding	-0.2085	-1.1555	0.0052
ENSG00000205089	CCNI2	cyclin I family, member 2 [Source:HGNC Symbol;Acc:HGNC:33869]	protein_coding	0.4879	1.4024	0.0087
ENSG00000107443	CCNJ	cyclin J [Source:HGNC Symbol;Acc:HGNC:23434]	protein_coding	-0.5049	-1.419	0.0009
ENSG00000152669	CCNO	cyclin O [Source:HGNC Symbol;Acc:HGNC:18576]	protein_coding	0.5403	1.4542	0.0106
ENSG00000129315	CCNT1	cyclin T1 [Source:HGNC Symbol;Acc:HGNC:1599]	protein_coding	-0.5317	-1.4456	3.8042e-06
ENSG00000163249	CCNYL1	cyclin Y-like 1 [Source:HGNC Symbol;Acc:HGNC:26868]	protein_coding	-0.2552	-1.1935	0.0233
ENSG00000151014	CCRN4L	CCR4 carbon catabolite repression 4-like (S. cerevisiae) [Source:HGNC Symbol;Acc:HGNC:14254]	protein_coding	-0.4618	-1.3773	0.0098
ENSG00000120217	CD274	CD274 molecule [Source:HGNC Symbol;Acc:HGNC:17635]	protein_coding	-0.4956	-1.4099	0.0097
ENSG00000215039	CD27-AS1	CD27 antisense RNA 1 [Source:HGNC Symbol;Acc:HGNC:43896]	processed_transcript	0.4228	1.3405	0.0362
ENSG00000004468	CD38	CD38 molecule [Source:HGNC Symbol;Acc:HGNC:1667]	protein_coding	0.6653	1.5859	0.0002
ENSG00000010610	CD4	CD4 molecule [Source:HGNC Symbol;Acc:HGNC:1678]	protein_coding	0.4474	1.3636	0.0307
ENSG00000101017	CD40	CD40 molecule, TNF receptor superfamily member 5 [Source:HGNC Symbol;Acc:HGNC:11919]	protein_coding	-0.4616	-1.3771	0.0171
ENSG00000117335	CD46	CD46 molecule, complement regulatory protein [Source:HGNC Symbol;Acc:HGNC:6953]	protein_coding	-0.2637	-1.2006	0.0274
ENSG00000173762	CD7	CD7 molecule [Source:HGNC Symbol;Acc:HGNC:1695]	protein_coding	0.6052	1.5212	0.0007
ENSG00000125726	CD70	CD70 molecule [Source:HGNC Symbol;Acc:HGNC:11937]	protein_coding	0.3667	1.2894	0.0217
ENSG00000004897	CDC27	cell division cycle 27 [Source:HGNC Symbol;Acc:HGNC:1728]	protein_coding	-0.2718	-1.2073	0.0033
ENSG00000106993	CDC37L1	cell division cycle 37-like 1 [Source:HGNC Symbol;Acc:HGNC:17179]	protein_coding	-0.347	-1.2719	0.0091
ENSG00000070831	CDC42	cell division cycle 42 [Source:HGNC Symbol;Acc:HGNC:1736]	protein_coding	-0.1976	-1.1468	0.0187
ENSG00000171219	CDC42BPG	CDC42 binding protein kinase gamma (DMPK-like) [Source:HGNC Symbol;Acc:HGNC:29829]	protein_coding	0.3564	1.2802	0.0167
ENSG00000184661	CDCA2	cell division cycle associated 2 [Source:HGNC Symbol;Acc:HGNC:14623]	protein_coding	-0.5161	-1.4301	0.0195
ENSG00000163814	CDCP1	CUB domain containing protein 1 [Source:HGNC Symbol;Acc:HGNC:24357]	protein_coding	-0.3228	-1.2508	0.0232
ENSG00000071991	CDH19	cadherin 19, type 2 [Source:HGNC Symbol;Acc:HGNC:1758]	protein_coding	0.4725	1.3875	0.0051
ENSG00000170558	CDH2	cadherin 2, type 1, N-cadherin (neuronal) [Source:HGNC Symbol;Acc:HGNC:1759]	protein_coding	0.5041	1.4182	0.0146
ENSG00000107736	CDH23	cadherin-related 23 [Source:HGNC Symbol;Acc:HGNC:13733]	protein_coding	0.3913	1.3116	0.0188
ENSG00000179242	CDH4	cadherin 4, type 1, R-cadherin (retinal) [Source:HGNC Symbol;Acc:HGNC:1763]	protein_coding	-0.4582	-1.3739	0.0235
ENSG00000128536	CDHR3	cadherin-related family member 3 [Source:HGNC Symbol;Acc:HGNC:26308]	protein_coding	0.8675	1.8245	4.6072e-06
ENSG00000187492	CDHR4	cadherin-related family member 4 [Source:HGNC Symbol;Acc:HGNC:34527]	protein_coding	0.8981	1.8636	3.2845e-07
ENSG00000089486	CDIP1	cell death-inducing p53 target 1 [Source:HGNC Symbol;Acc:HGNC:13234]	protein_coding	0.5618	1.4761	0.0084
ENSG00000065883	CDK13	cyclin-dependent kinase 13 [Source:HGNC Symbol;Acc:HGNC:1733]	protein_coding	-0.2179	-1.1631	0.0369
ENSG00000058091	CDK14	cyclin-dependent kinase 14 [Source:HGNC Symbol;Acc:HGNC:8883]	protein_coding	-0.3737	-1.2957	0.0243
ENSG00000059758	CDK17	cyclin-dependent kinase 17 [Source:HGNC Symbol;Acc:HGNC:8750]	protein_coding	-0.2506	-1.1897	0.0379
ENSG00000156345	CDK20	cyclin-dependent kinase 20 [Source:HGNC Symbol;Acc:HGNC:21420]	protein_coding	0.4531	1.3689	0.0478
ENSG00000167797	CDK2AP2	cyclin-dependent kinase 2 associated protein 2 [Source:HGNC Symbol;Acc:HGNC:30833]	protein_coding	0.2799	1.2141	0.03
ENSG00000134058	CDK7	cyclin-dependent kinase 7 [Source:HGNC Symbol;Acc:HGNC:1778]	protein_coding	-0.2916	-1.224	0.0119
ENSG00000147889	CDKN2A	cyclin-dependent kinase inhibitor 2A [Source:HGNC Symbol;Acc:HGNC:1787]	protein_coding	0.4754	1.3903	0.0216
ENSG00000100526	CDKN3	cyclin-dependent kinase inhibitor 3 [Source:HGNC Symbol;Acc:HGNC:1791]	protein_coding	-0.5223	-1.4362	0.017
ENSG00000140743	CDR2	cerebellar degeneration-related protein 2, 62kDa [Source:HGNC Symbol;Acc:HGNC:1799]	protein_coding	-0.6229	-1.54	5.9345e-05
ENSG00000091527	CDV3	CDV3 homolog (mouse) [Source:HGNC Symbol;Acc:HGNC:26928]	protein_coding	-0.335	-1.2614	0.0026
ENSG00000166446	CDYL2	chromodomain protein, Y-like 2 [Source:HGNC Symbol;Acc:HGNC:23030]	protein_coding	-0.5497	-1.4638	0.0026
ENSG00000086548	CEACAM6	carcinoembryonic antigen-related cell adhesion molecule 6 (non-specific cross reacting antigen) [Source:HGNC Symbol;Acc:HGNC:1818]	protein_coding	0.592	1.5074	0.0023
ENSG00000007306	CEACAM7	carcinoembryonic antigen-related cell adhesion molecule 7 [Source:HGNC Symbol;Acc:HGNC:1819]	protein_coding	0.4504	1.3665	0.0166
ENSG00000245848	CEBPA	CCAAT/enhancer binding protein (C/EBP), alpha [Source:HGNC Symbol;Acc:HGNC:1833]	protein_coding	0.5436	1.4576	0.0087
ENSG00000221869	CEBPD	CCAAT/enhancer binding protein (C/EBP), delta [Source:HGNC Symbol;Acc:HGNC:1835]	protein_coding	0.4786	1.3934	0.0255
ENSG00000115816	CEBPZ	CCAAT/enhancer binding protein (C/EBP), zeta [Source:HGNC Symbol;Acc:HGNC:24218]	protein_coding	-0.2414	-1.1821	0.0193
ENSG00000093072	CECR1	cat eye syndrome chromosome region, candidate 1 [Source:HGNC Symbol;Acc:HGNC:1839]	protein_coding	0.6415	1.56	0.0026
ENSG00000237438	CECR7	cat eye syndrome chromosome region, candidate 7 (non-protein coding) [Source:HGNC Symbol;Acc:HGNC:1845]	lincRNA	0.5016	1.4158	0.0143
ENSG00000149187	CELF1	CUGBP, Elav-like family member 1 [Source:HGNC Symbol;Acc:HGNC:2549]	protein_coding	-0.2497	-1.1889	0.0393
ENSG00000115163	CENPA	centromere protein A [Source:HGNC Symbol;Acc:HGNC:1851]	protein_coding	-0.5898	-1.505	0.0066
ENSG00000138778	CENPE	centromere protein E, 312kDa [Source:HGNC Symbol;Acc:HGNC:1856]	protein_coding	-0.5211	-1.4351	0.0039
ENSG00000123219	CENPK	centromere protein K [Source:HGNC Symbol;Acc:HGNC:29479]	protein_coding	-0.4976	-1.4119	0.0195
ENSG00000166451	CENPN	centromere protein N [Source:HGNC Symbol;Acc:HGNC:30873]	protein_coding	-0.4935	-1.4079	0.0069
ENSG00000138180	CEP55	centrosomal protein 55kDa [Source:HGNC Symbol;Acc:HGNC:1161]	protein_coding	-0.6043	-1.5202	0.0037
ENSG00000011523	CEP68	centrosomal protein 68kDa [Source:HGNC Symbol;Acc:HGNC:29076]	protein_coding	0.4367	1.3535	0.0189
ENSG00000172292	CERS6	ceramide synthase 6 [Source:HGNC Symbol;Acc:HGNC:23826]	protein_coding	-0.3072	-1.2373	0.0062
ENSG00000198848	CES1	carboxylesterase 1 [Source:HGNC Symbol;Acc:HGNC:1863]	protein_coding	0.7642	1.6984	3.6648e-05
ENSG00000228695	CES1P1	carboxylesterase 1 pseudogene 1 [Source:HGNC Symbol;Acc:HGNC:18546]	transcribed_unprocessed_pseudogene	0.428	1.3453	0.0199
ENSG00000172828	CES3	carboxylesterase 3 [Source:HGNC Symbol;Acc:HGNC:1865]	protein_coding	0.526	1.4399	0.0153
ENSG00000188931	CFAP126	cilia and flagella associated protein 126 [Source:HGNC Symbol;Acc:HGNC:32325]	protein_coding	0.9251	1.8988	2.6699e-07
ENSG00000163075	CFAP221	cilia and flagella associated protein 221 [Source:HGNC Symbol;Acc:HGNC:33720]	protein_coding	0.805	1.7471	3.2873e-06
ENSG00000197748	CFAP43	cilia and flagella associated protein 43 [Source:HGNC Symbol;Acc:HGNC:26684]	protein_coding	0.8615	1.8169	3.3125e-06
ENSG00000213085	CFAP45	cilia and flagella associated protein 45 [Source:HGNC Symbol;Acc:HGNC:17229]	protein_coding	0.8264	1.7733	1.9268e-05
ENSG00000171811	CFAP46	cilia and flagella associated protein 46 [Source:HGNC Symbol;Acc:HGNC:25247]	protein_coding	0.6246	1.5418	0.0015
ENSG00000166596	CFAP52	cilia and flagella associated protein 52 [Source:HGNC Symbol;Acc:HGNC:16053]	protein_coding	0.8239	1.7702	2.1167e-06
ENSG00000188596	CFAP54	cilia and flagella associated 54 [Source:HGNC Symbol;Acc:HGNC:26456]	protein_coding	0.6167	1.5334	0.0017
ENSG00000243710	CFAP57	cilia and flagella associated protein 57 [Source:HGNC Symbol;Acc:HGNC:26485]	protein_coding	0.8515	1.8044	1.6495e-06
ENSG00000089101	CFAP61	cilia and flagella associated protein 61 [Source:HGNC Symbol;Acc:HGNC:15872]	protein_coding	0.6618	1.5821	0.0001
ENSG00000105792	CFAP69	cilia and flagella associated protein 69 [Source:HGNC Symbol;Acc:HGNC:26107]	protein_coding	0.5461	1.4601	0.0125
ENSG00000142609	CFAP74	cilia and flagella associated protein 74 [Source:HGNC Symbol;Acc:HGNC:29368]	protein_coding	0.836	1.7851	1.0789e-06
ENSG00000205403	CFI	complement factor I [Source:HGNC Symbol;Acc:HGNC:5394]	protein_coding	0.9487	1.9302	8.1762e-07
ENSG00000001626	CFTR	cystic fibrosis transmembrane conductance regulator (ATP-binding cassette sub-family C, member 7) [Source:HGNC Symbol;Acc:HGNC:1884]	protein_coding	0.8973	1.8626	7.8864e-07
ENSG00000163320	CGGBP1	CGG triplet repeat binding protein 1 [Source:HGNC Symbol;Acc:HGNC:1888]	protein_coding	-0.2722	-1.2077	0.0423
ENSG00000143375	CGN	cingulin [Source:HGNC Symbol;Acc:HGNC:17429]	protein_coding	0.4725	1.3875	0.0009
ENSG00000197180	CH17-340M24.3		lincRNA	0.4274	1.3448	0.0428
ENSG00000276289	CH507-396I9.6		protein_coding	0.5304	1.4443	0.0013
ENSG00000128965	CHAC1	ChaC, cation transport regulator homolog 1 (E. coli) [Source:HGNC Symbol;Acc:HGNC:28680]	protein_coding	0.5924	1.5077	0.0059
ENSG00000016391	CHDH	choline dehydrogenase [Source:HGNC Symbol;Acc:HGNC:24288]	protein_coding	0.4944	1.4088	0.0046
ENSG00000134121	CHL1	cell adhesion molecule L1-like [Source:HGNC Symbol;Acc:HGNC:1939]	protein_coding	0.7243	1.6521	0.0004
ENSG00000083937	CHMP2B	charged multivesicular body protein 2B [Source:HGNC Symbol;Acc:HGNC:24537]	protein_coding	-0.2843	-1.2178	0.0421
ENSG00000106069	CHN2	chimerin 2 [Source:HGNC Symbol;Acc:HGNC:1944]	protein_coding	0.5922	1.5075	0.0012
ENSG00000166869	CHP2	calcineurin-like EF-hand protein 2 [Source:HGNC Symbol;Acc:HGNC:24927]	protein_coding	0.5916	1.507	0.0042
ENSG00000133019	CHRM3	cholinergic receptor, muscarinic 3 [Source:HGNC Symbol;Acc:HGNC:1952]	protein_coding	0.4633	1.3787	0.0202
ENSG00000180720	CHRM4	cholinergic receptor, muscarinic 4 [Source:HGNC Symbol;Acc:HGNC:1953]	protein_coding	0.4581	1.3738	0.0058
ENSG00000140835	CHST4	carbohydrate (N-acetylglucosamine 6-O) sulfotransferase 4 [Source:HGNC Symbol;Acc:HGNC:1972]	protein_coding	0.6029	1.5187	0.0022
ENSG00000183196	CHST6	carbohydrate (N-acetylglucosamine 6-O) sulfotransferase 6 [Source:HGNC Symbol;Acc:HGNC:6938]	protein_coding	0.8184	1.7635	5.5535e-05
ENSG00000131873	CHSY1	chondroitin sulfate synthase 1 [Source:HGNC Symbol;Acc:HGNC:17198]	protein_coding	-0.307	-1.2372	0.041
ENSG00000213341	CHUK	conserved helix-loop-helix ubiquitous kinase [Source:HGNC Symbol;Acc:HGNC:1974]	protein_coding	-0.3401	-1.2658	0.0017
ENSG00000079432	CIC	capicua transcriptional repressor [Source:HGNC Symbol;Acc:HGNC:14214]	protein_coding	0.3868	1.3075	0.0061
ENSG00000179583	CIITA	class II, major histocompatibility complex, transactivator [Source:HGNC Symbol;Acc:HGNC:7067]	protein_coding	1.0276	2.0387	1.9755e-08
ENSG00000138615	CILP	cartilage intermediate layer protein, nucleotide pyrophosphohydrolase [Source:HGNC Symbol;Acc:HGNC:1980]	protein_coding	0.6866	1.6094	0.0002
ENSG00000164442	CITED2	Cbp/p300-interacting transactivator, with Glu/Asp-rich carboxy-terminal domain, 2 [Source:HGNC Symbol;Acc:HGNC:1987]	protein_coding	0.6171	1.5338	0.0003
ENSG00000179862	CITED4	Cbp/p300-interacting transactivator, with Glu/Asp-rich carboxy-terminal domain, 4 [Source:HGNC Symbol;Acc:HGNC:18696]	protein_coding	0.4627	1.3782	0.0135
ENSG00000169607	CKAP2L	cytoskeleton associated protein 2-like [Source:HGNC Symbol;Acc:HGNC:26877]	protein_coding	-0.549	-1.4631	0.0102
ENSG00000166165	CKB	creatine kinase, brain [Source:HGNC Symbol;Acc:HGNC:1991]	protein_coding	0.5775	1.4923	0.0019
ENSG00000123975	CKS2	CDC28 protein kinase regulatory subunit 2 [Source:HGNC Symbol;Acc:HGNC:2000]	protein_coding	-0.2984	-1.2298	0.03
ENSG00000134873	CLDN10	claudin 10 [Source:HGNC Symbol;Acc:HGNC:2033]	protein_coding	1.0531	2.075	6.0951e-09
ENSG00000156282	CLDN17	claudin 17 [Source:HGNC Symbol;Acc:HGNC:2038]	protein_coding	-0.5098	-1.4239	0.0026
ENSG00000253958	CLDN23	claudin 23 [Source:HGNC Symbol;Acc:HGNC:17591]	protein_coding	0.6159	1.5326	0.0036
ENSG00000165215	CLDN3	claudin 3 [Source:HGNC Symbol;Acc:HGNC:2045]	protein_coding	0.8287	1.776	1.2394e-06
ENSG00000156284	CLDN8	claudin 8 [Source:HGNC Symbol;Acc:HGNC:2050]	protein_coding	0.6003	1.516	0.0007
ENSG00000213937	CLDN9	claudin 9 [Source:HGNC Symbol;Acc:HGNC:2051]	protein_coding	0.45	1.366	0.0245
ENSG00000080822	CLDND1	claudin domain containing 1 [Source:HGNC Symbol;Acc:HGNC:1322]	protein_coding	-0.3885	-1.309	0.0004
ENSG00000069493	CLEC2D	C-type lectin domain family 2, member D [Source:HGNC Symbol;Acc:HGNC:14351]	protein_coding	0.4547	1.3705	0.0469
ENSG00000172243	CLEC7A	C-type lectin domain family 7, member A [Source:HGNC Symbol;Acc:HGNC:14558]	protein_coding	0.7165	1.6432	3.9335e-05
ENSG00000112782	CLIC5	chloride intracellular channel 5 [Source:HGNC Symbol;Acc:HGNC:13517]	protein_coding	0.8561	1.8102	9.2616e-07
ENSG00000159212	CLIC6	chloride intracellular channel 6 [Source:HGNC Symbol;Acc:HGNC:2065]	protein_coding	1.0893	2.1277	2.7452e-08
ENSG00000013441	CLK1	CDC-like kinase 1 [Source:HGNC Symbol;Acc:HGNC:2068]	protein_coding	-0.5602	-1.4745	9.7879e-06
ENSG00000092853	CLSPN	claspin [Source:HGNC Symbol;Acc:HGNC:19715]	protein_coding	-0.5523	-1.4664	0.0123
ENSG00000139182	CLSTN3	calsyntenin 3 [Source:HGNC Symbol;Acc:HGNC:18371]	protein_coding	0.2978	1.2293	0.0385
ENSG00000168405	CMAHP	cytidine monophospho-N-acetylneuraminic acid hydroxylase, pseudogene [Source:HGNC Symbol;Acc:HGNC:2098]	unitary_pseudogene	1.0361	2.0507	5.0818e-08
ENSG00000134326	CMPK2	cytidine monophosphate (UMP-CMP) kinase 2, mitochondrial [Source:HGNC Symbol;Acc:HGNC:27015]	protein_coding	0.7171	1.6439	5.0583e-05
ENSG00000205423	CNEP1R1	CTD nuclear envelope phosphatase 1 regulatory subunit 1 [Source:HGNC Symbol;Acc:HGNC:26759]	protein_coding	-0.3989	-1.3185	0.0151
ENSG00000132259	CNGA4	cyclic nucleotide gated channel alpha 4 [Source:HGNC Symbol;Acc:HGNC:2152]	protein_coding	0.6163	1.533	0.0001
ENSG00000100528	CNIH1	cornichon family AMPA receptor auxiliary protein 1 [Source:HGNC Symbol;Acc:HGNC:19431]	protein_coding	-0.2814	-1.2153	0.0033
ENSG00000125107	CNOT1	CCR4-NOT transcription complex, subunit 1 [Source:HGNC Symbol;Acc:HGNC:7877]	protein_coding	-0.2354	-1.1773	0.0133
ENSG00000198791	CNOT7	CCR4-NOT transcription complex, subunit 7 [Source:HGNC Symbol;Acc:HGNC:14101]	protein_coding	-0.2538	-1.1924	0.0118
ENSG00000113805	CNTN3	contactin 3 (plasmacytoma associated) [Source:HGNC Symbol;Acc:HGNC:2173]	protein_coding	0.6394	1.5576	0.0003
ENSG00000068120	COASY	CoA synthase [Source:HGNC Symbol;Acc:HGNC:29932]	protein_coding	0.3248	1.2525	0.0049
ENSG00000106078	COBL	cordon-bleu WH2 repeat protein [Source:HGNC Symbol;Acc:HGNC:22199]	protein_coding	0.4176	1.3357	0.0376
ENSG00000124749	COL21A1	collagen, type XXI, alpha 1 [Source:HGNC Symbol;Acc:HGNC:17025]	protein_coding	0.616	1.5326	0.0018
ENSG00000171502	COL24A1	collagen, type XXIV, alpha 1 [Source:HGNC Symbol;Acc:HGNC:20821]	protein_coding	0.383	1.304	0.0312
ENSG00000215018	COL28A1	collagen, type XXVIII, alpha 1 [Source:HGNC Symbol;Acc:HGNC:22442]	protein_coding	0.5245	1.4384	0.0009
ENSG00000081052	COL4A4	collagen, type IV, alpha 4 [Source:HGNC Symbol;Acc:HGNC:2206]	protein_coding	0.4238	1.3414	0.0353
ENSG00000144810	COL8A1	collagen, type VIII, alpha 1 [Source:HGNC Symbol;Acc:HGNC:2215]	protein_coding	-0.4334	-1.3504	0.0494
ENSG00000049089	COL9A2	collagen, type IX, alpha 2 [Source:HGNC Symbol;Acc:HGNC:2218]	protein_coding	0.6395	1.5578	0.0024
ENSG00000196167	COLCA1	colorectal cancer associated 1 [Source:HGNC Symbol;Acc:HGNC:33789]	antisense	0.9351	1.912	1.3838e-07
ENSG00000214290	COLCA2	colorectal cancer associated 2 [Source:HGNC Symbol;Acc:HGNC:26978]	protein_coding	0.7255	1.6534	2.3426e-05
ENSG00000206561	COLQ	collagen-like tail subunit (single strand of homotrimer) of asymmetric acetylcholinesterase [Source:HGNC Symbol;Acc:HGNC:2226]	protein_coding	0.6028	1.5186	0.0026
ENSG00000105664	COMP	cartilage oligomeric matrix protein [Source:HGNC Symbol;Acc:HGNC:2227]	protein_coding	0.3399	1.2656	0.0318
ENSG00000165644	COMTD1	catechol-O-methyltransferase domain containing 1 [Source:HGNC Symbol;Acc:HGNC:26309]	protein_coding	0.4189	1.3369	0.0422
ENSG00000115520	COQ10B	coenzyme Q10 homolog B (S. cerevisiae) [Source:HGNC Symbol;Acc:HGNC:25819]	protein_coding	-0.271	-1.2067	0.0332
ENSG00000172725	CORO1B	coronin, actin binding protein, 1B [Source:HGNC Symbol;Acc:HGNC:2253]	protein_coding	0.2463	1.1862	0.0145
ENSG00000160471	COX6B2	cytochrome c oxidase subunit VIb polypeptide 2 (testis) [Source:HGNC Symbol;Acc:HGNC:24380]	protein_coding	0.4519	1.3678	0.0292
ENSG00000047457	CP	ceruloplasmin (ferroxidase) [Source:HGNC Symbol;Acc:HGNC:2295]	protein_coding	1.3898	2.6204	9.743e-14
ENSG00000160111	CPAMD8	C3 and PZP-like, alpha-2-macroglobulin domain containing 8 [Source:HGNC Symbol;Acc:HGNC:23228]	protein_coding	0.5697	1.4842	0.0092
ENSG00000109472	CPE	carboxypeptidase E [Source:HGNC Symbol;Acc:HGNC:2303]	protein_coding	0.4749	1.3898	0.0297
ENSG00000085719	CPNE3	copine III [Source:HGNC Symbol;Acc:HGNC:2316]	protein_coding	-0.2677	-1.2039	0.0051
ENSG00000196353	CPNE4	copine IV [Source:HGNC Symbol;Acc:HGNC:2317]	protein_coding	0.589	1.5042	0.0028
ENSG00000111605	CPSF6	cleavage and polyadenylation specific factor 6, 68kDa [Source:HGNC Symbol;Acc:HGNC:13871]	protein_coding	-0.2048	-1.1525	0.0217
ENSG00000121898	CPXM2	carboxypeptidase X (M14 family), member 2 [Source:HGNC Symbol;Acc:HGNC:26977]	protein_coding	0.329	1.2561	0.0277
ENSG00000177685	CRACR2B	calcium release activated channel regulator 2B [Source:HGNC Symbol;Acc:HGNC:28703]	protein_coding	0.5589	1.4731	0.0105
ENSG00000095321	CRAT	carnitine O-acetyltransferase [Source:HGNC Symbol;Acc:HGNC:2342]	protein_coding	0.3242	1.252	0.041
ENSG00000130545	CRB3	crumbs family member 3 [Source:HGNC Symbol;Acc:HGNC:20237]	protein_coding	0.4023	1.3216	0.0169
ENSG00000157613	CREB3L1	cAMP responsive element binding protein 3-like 1 [Source:HGNC Symbol;Acc:HGNC:18856]	protein_coding	0.891	1.8544	1.2717e-06
ENSG00000146592	CREB5	cAMP responsive element binding protein 5 [Source:HGNC Symbol;Acc:HGNC:16844]	protein_coding	-0.5417	-1.4557	0.0113
ENSG00000176390	CRLF3	cytokine receptor-like factor 3 [Source:HGNC Symbol;Acc:HGNC:17177]	protein_coding	-0.3504	-1.2749	0.0111
ENSG00000143536	CRNN	cornulin [Source:HGNC Symbol;Acc:HGNC:1230]	protein_coding	-0.2761	-1.2109	0.0157
ENSG00000095713	CRTAC1	cartilage acidic protein 1 [Source:HGNC Symbol;Acc:HGNC:14882]	protein_coding	0.3529	1.2771	0.0397
ENSG00000164400	CSF2	colony stimulating factor 2 (granulocyte-macrophage) [Source:HGNC Symbol;Acc:HGNC:2434]	protein_coding	-0.3849	-1.3058	0.0303
ENSG00000169826	CSGALNACT2	chondroitin sulfate N-acetylgalactosaminyltransferase 2 [Source:HGNC Symbol;Acc:HGNC:24292]	protein_coding	-0.4251	-1.3427	0.043
ENSG00000110925	CSRNP2	cysteine-serine-rich nuclear protein 2 [Source:HGNC Symbol;Acc:HGNC:16006]	protein_coding	-0.4725	-1.3875	8.5615e-05
ENSG00000273272	CTA-384D8.34		lincRNA	0.3538	1.278	0.019
ENSG00000232415	CTB-51J22.1		antisense	0.4025	1.3218	0.0243
ENSG00000280187	CTC-351M12.1		TEC	0.4501	1.3662	0.0348
ENSG00000268205	CTC-444N24.11		lincRNA	-0.4823	-1.397	0.0016
ENSG00000280106	CTC-523E23.3		TEC	0.3375	1.2635	0.0329
ENSG00000276107	CTD-2033D15.2		sense_intronic	-0.5592	-1.4734	0.0006
ENSG00000253525	CTD-2114J12.1		processed_pseudogene	0.6532	1.5727	0.0002
ENSG00000272086	CTD-2186M15.3		lincRNA	0.4501	1.3661	0.0494
ENSG00000261266	CTD-2196E14.5		antisense	0.3352	1.2616	0.0436
ENSG00000266208	CTD-2267D19.3		antisense	0.4979	1.4121	0.0097
ENSG00000213862	CTD-2270N23.1		processed_pseudogene	-0.3651	-1.2879	0.0373
ENSG00000273972	CTD-2306A12.1		lincRNA	-0.4639	-1.3793	0.0149
ENSG00000175898	CTD-2369P2.2		lincRNA	0.4996	1.4138	0.026
ENSG00000279041	CTD-2373N4.3		TEC	0.4894	1.4038	0.0247
ENSG00000251364	CTD-2516F10.2		antisense	0.4588	1.3744	0.0382
ENSG00000272323	CTD-2517O10.6		antisense	0.4113	1.3299	0.0186
ENSG00000269640	CTD-2521M24.9		lincRNA	0.5467	1.4607	0.0014
ENSG00000279117	CTD-2562J17.6		TEC	0.5525	1.4666	0.0063
ENSG00000276980	CTD-3128G10.7		sense_intronic	0.6344	1.5523	0.0002
ENSG00000276846	CTD-3220F14.3		antisense	0.3661	1.2889	0.0219
ENSG00000144579	CTDSP1	CTD (carboxy-terminal domain, RNA polymerase II, polypeptide A) small phosphatase 1 [Source:HGNC Symbol;Acc:HGNC:21614]	protein_coding	0.3532	1.2774	0.0027
ENSG00000117984	CTSD	cathepsin D [Source:HGNC Symbol;Acc:HGNC:2529]	protein_coding	0.398	1.3177	0.0156
ENSG00000256043	CTSO	cathepsin O [Source:HGNC Symbol;Acc:HGNC:2542]	protein_coding	0.5044	1.4185	0.0242
ENSG00000143079	CTTNBP2NL	CTTNBP2 N-terminal like [Source:HGNC Symbol;Acc:HGNC:25330]	protein_coding	0.2632	1.2002	0.0332
ENSG00000139842	CUL4A	cullin 4A [Source:HGNC Symbol;Acc:HGNC:2554]	protein_coding	-0.1981	-1.1472	0.0315
ENSG00000112659	CUL9	cullin 9 [Source:HGNC Symbol;Acc:HGNC:15982]	protein_coding	0.7084	1.634	6.3599e-10
ENSG00000006210	CX3CL1	chemokine (C-X3-C motif) ligand 1 [Source:HGNC Symbol;Acc:HGNC:10647]	protein_coding	0.9604	1.9459	1.1466e-06
ENSG00000169245	CXCL10	chemokine (C-X-C motif) ligand 10 [Source:HGNC Symbol;Acc:HGNC:10637]	protein_coding	0.4161	1.3343	0.0189
ENSG00000169248	CXCL11	chemokine (C-X-C motif) ligand 11 [Source:HGNC Symbol;Acc:HGNC:10638]	protein_coding	0.4707	1.3858	0.027
ENSG00000189377	CXCL17	chemokine (C-X-C motif) ligand 17 [Source:HGNC Symbol;Acc:HGNC:19232]	protein_coding	0.4807	1.3954	0.0026
ENSG00000163735	CXCL5	chemokine (C-X-C motif) ligand 5 [Source:HGNC Symbol;Acc:HGNC:10642]	protein_coding	0.4228	1.3406	0.0285
ENSG00000124875	CXCL6	chemokine (C-X-C motif) ligand 6 [Source:HGNC Symbol;Acc:HGNC:10643]	protein_coding	1.0285	2.0399	5.8044e-08
ENSG00000197620	CXorf40A	chromosome X open reading frame 40A [Source:HGNC Symbol;Acc:HGNC:28089]	protein_coding	0.4065	1.3255	0.0399
ENSG00000168772	CXXC4	CXXC finger protein 4 [Source:HGNC Symbol;Acc:HGNC:24593]	protein_coding	0.6189	1.5357	0.0014
ENSG00000171604	CXXC5	CXXC finger protein 5 [Source:HGNC Symbol;Acc:HGNC:26943]	protein_coding	0.6034	1.5193	0.0012
ENSG00000166347	CYB5A	cytochrome b5 type A (microsomal) [Source:HGNC Symbol;Acc:HGNC:2570]	protein_coding	0.4922	1.4066	0.0005
ENSG00000065615	CYB5R4	cytochrome b5 reductase 4 [Source:HGNC Symbol;Acc:HGNC:20147]	protein_coding	-0.2984	-1.2298	0.0193
ENSG00000179091	CYC1	cytochrome c-1 [Source:HGNC Symbol;Acc:HGNC:2579]	protein_coding	0.3013	1.2323	0.0298
ENSG00000055163	CYFIP2	cytoplasmic FMR1 interacting protein 2 [Source:HGNC Symbol;Acc:HGNC:13760]	protein_coding	0.7584	1.6916	0.0002
ENSG00000187954	CYHR1	cysteine/histidine-rich 1 [Source:HGNC Symbol;Acc:HGNC:17806]	protein_coding	0.338	1.264	0.0092
ENSG00000140465	CYP1A1	cytochrome P450, family 1, subfamily A, polypeptide 1 [Source:HGNC Symbol;Acc:HGNC:2595]	protein_coding	-0.3242	-1.2519	0.0484
ENSG00000095596	CYP26A1	cytochrome P450, family 26, subfamily A, polypeptide 1 [Source:HGNC Symbol;Acc:HGNC:2603]	protein_coding	0.4011	1.3205	0.0126
ENSG00000003137	CYP26B1	cytochrome P450, family 26, subfamily B, polypeptide 1 [Source:HGNC Symbol;Acc:HGNC:20581]	protein_coding	-0.7278	-1.6561	0.0004
ENSG00000135929	CYP27A1	cytochrome P450, family 27, subfamily A, polypeptide 1 [Source:HGNC Symbol;Acc:HGNC:2605]	protein_coding	0.64	1.5583	0.0007
ENSG00000198077	CYP2A7	cytochrome P450, family 2, subfamily A, polypeptide 7 [Source:HGNC Symbol;Acc:HGNC:2611]	protein_coding	0.3267	1.2541	0.0376
ENSG00000256612	CYP2B7P	cytochrome P450, family 2, subfamily B, polypeptide 7, pseudogene [Source:HGNC Symbol;Acc:HGNC:2616]	transcribed_unprocessed_pseudogene	1.4005	2.6399	8.4118e-14
ENSG00000167600	CYP2S1	cytochrome P450, family 2, subfamily S, polypeptide 1 [Source:HGNC Symbol;Acc:HGNC:15654]	protein_coding	0.2415	1.1822	0.0132
ENSG00000233622	CYP2T2P	cytochrome P450, family 2, subfamily T, polypeptide 2, pseudogene [Source:HGNC Symbol;Acc:HGNC:18852]	unitary_pseudogene	0.6958	1.6197	5.5943e-05
ENSG00000142973	CYP4B1	cytochrome P450, family 4, subfamily B, polypeptide 1 [Source:HGNC Symbol;Acc:HGNC:2644]	protein_coding	0.9018	1.8684	2.7381e-06
ENSG00000186204	CYP4F12	cytochrome P450, family 4, subfamily F, polypeptide 12 [Source:HGNC Symbol;Acc:HGNC:18857]	protein_coding	0.5556	1.4698	0.0077
ENSG00000265787	CYP4F35P	cytochrome P450, family 4, subfamily F, polypeptide 35, pseudogene [Source:HGNC Symbol;Acc:HGNC:39954]	lincRNA	0.5083	1.4223	0.0038
ENSG00000186377	CYP4X1	cytochrome P450, family 4, subfamily X, polypeptide 1 [Source:HGNC Symbol;Acc:HGNC:20244]	protein_coding	0.7902	1.7293	0.0001
ENSG00000186160	CYP4Z1	cytochrome P450, family 4, subfamily Z, polypeptide 1 [Source:HGNC Symbol;Acc:HGNC:20583]	protein_coding	0.5958	1.5114	0.0002
ENSG00000142871	CYR61	cysteine-rich, angiogenic inducer, 61 [Source:HGNC Symbol;Acc:HGNC:2654]	protein_coding	-0.4096	-1.3283	0.0374
ENSG00000173198	CYSLTR1	cysteinyl leukotriene receptor 1 [Source:HGNC Symbol;Acc:HGNC:17451]	protein_coding	0.4188	1.3368	0.0124
ENSG00000105443	CYTH2	cytohesin 2 [Source:HGNC Symbol;Acc:HGNC:9502]	protein_coding	0.4655	1.3808	0.0411
ENSG00000180902	D2HGDH	D-2-hydroxyglutarate dehydrogenase [Source:HGNC Symbol;Acc:HGNC:28358]	protein_coding	0.4387	1.3554	0.0355
ENSG00000100592	DAAM1	dishevelled associated activator of morphogenesis 1 [Source:HGNC Symbol;Acc:HGNC:18142]	protein_coding	-0.2582	-1.196	0.048
ENSG00000165617	DACT1	dishevelled-binding antagonist of beta-catenin 1 [Source:HGNC Symbol;Acc:HGNC:17748]	protein_coding	0.3795	1.3009	0.0282
ENSG00000134780	DAGLA	diacylglycerol lipase, alpha [Source:HGNC Symbol;Acc:HGNC:1165]	protein_coding	0.5547	1.4689	0.0113
ENSG00000149476	DAK	dihydroxyacetone kinase 2 homolog (S. cerevisiae) [Source:HGNC Symbol;Acc:HGNC:24552]	protein_coding	0.3235	1.2513	0.0443
ENSG00000196730	DAPK1	death-associated protein kinase 1 [Source:HGNC Symbol;Acc:HGNC:2674]	protein_coding	0.7239	1.6516	0.0005
ENSG00000070190	DAPP1	dual adaptor of phosphotyrosine and 3-phosphoinositides [Source:HGNC Symbol;Acc:HGNC:16500]	protein_coding	-0.4735	-1.3885	0.0015
ENSG00000123977	DAW1	dynein assembly factor with WDR repeat domains 1 [Source:HGNC Symbol;Acc:HGNC:26383]	protein_coding	0.6777	1.5996	0.0004
ENSG00000003249	DBNDD1	dysbindin (dystrobrevin binding protein 1) domain containing 1 [Source:HGNC Symbol;Acc:HGNC:28455]	protein_coding	0.5196	1.4336	0.0017
ENSG00000105516	DBP	D site of albumin promoter (albumin D-box) binding protein [Source:HGNC Symbol;Acc:HGNC:2697]	protein_coding	0.6214	1.5384	0.003
ENSG00000182308	DCAF4L1	DDB1 and CUL4 associated factor 4-like 1 [Source:HGNC Symbol;Acc:HGNC:27723]	protein_coding	-0.6027	-1.5185	0.0027
ENSG00000170959	DCDC1	doublecortin domain containing 1 [Source:HGNC Symbol;Acc:HGNC:20625]	protein_coding	0.6434	1.562	0.0002
ENSG00000146038	DCDC2	doublecortin domain containing 2 [Source:HGNC Symbol;Acc:HGNC:18141]	protein_coding	0.5348	1.4487	0.0018
ENSG00000197410	DCHS2	dachsous cadherin-related 2 [Source:HGNC Symbol;Acc:HGNC:23111]	protein_coding	0.3986	1.3183	0.0137
ENSG00000133083	DCLK1	doublecortin-like kinase 1 [Source:HGNC Symbol;Acc:HGNC:2700]	protein_coding	0.8714	1.8295	8.1762e-07
ENSG00000272886	DCP1A	decapping mRNA 1A [Source:HGNC Symbol;Acc:HGNC:18714]	protein_coding	-0.3603	-1.2837	0.0097
ENSG00000172795	DCP2	decapping mRNA 2 [Source:HGNC Symbol;Acc:HGNC:24452]	protein_coding	-0.4291	-1.3464	0.0058
ENSG00000043093	DCUN1D1	DCN1, defective in cullin neddylation 1, domain containing 1 [Source:HGNC Symbol;Acc:HGNC:18184]	protein_coding	-0.3769	-1.2985	0.0149
ENSG00000175197	DDIT3	DNA-damage-inducible transcript 3 [Source:HGNC Symbol;Acc:HGNC:2726]	protein_coding	0.4057	1.3247	0.035
ENSG00000168209	DDIT4	DNA-damage-inducible transcript 4 [Source:HGNC Symbol;Acc:HGNC:24944]	protein_coding	0.8361	1.7852	6.071e-12
ENSG00000145358	DDIT4L	DNA-damage-inducible transcript 4-like [Source:HGNC Symbol;Acc:HGNC:30555]	protein_coding	0.4445	1.3609	0.0273
ENSG00000165732	DDX21	DEAD (Asp-Glu-Ala-Asp) box helicase 21 [Source:HGNC Symbol;Acc:HGNC:2744]	protein_coding	-0.3109	-1.2405	0.0202
ENSG00000215301	DDX3X	DEAD (Asp-Glu-Ala-Asp) box helicase 3, X-linked [Source:HGNC Symbol;Acc:HGNC:2745]	protein_coding	-0.2778	-1.2123	0.0025
ENSG00000105671	DDX49	DEAD (Asp-Glu-Ala-Asp) box polypeptide 49 [Source:HGNC Symbol;Acc:HGNC:18684]	protein_coding	0.3647	1.2876	0.0062
ENSG00000118197	DDX59	DEAD (Asp-Glu-Ala-Asp) box polypeptide 59 [Source:HGNC Symbol;Acc:HGNC:25360]	protein_coding	-0.4601	-1.3756	0.0015
ENSG00000110367	DDX6	DEAD (Asp-Glu-Ala-Asp) box helicase 6 [Source:HGNC Symbol;Acc:HGNC:2747]	protein_coding	-0.3107	-1.2403	9.1403e-05
ENSG00000177030	DEAF1	DEAF1 transcription factor [Source:HGNC Symbol;Acc:HGNC:14677]	protein_coding	0.3986	1.3182	0.0219
ENSG00000160570	DEDD2	death effector domain containing 2 [Source:HGNC Symbol;Acc:HGNC:24450]	protein_coding	0.4694	1.3845	0.0011
ENSG00000162777	DENND2D	DENN/MADD domain containing 2D [Source:HGNC Symbol;Acc:HGNC:26192]	protein_coding	0.3879	1.3084	0.0113
ENSG00000035499	DEPDC1B	DEP domain containing 1B [Source:HGNC Symbol;Acc:HGNC:24902]	protein_coding	-0.6273	-1.5447	0.0034
ENSG00000155792	DEPTOR	DEP domain containing MTOR-interacting protein [Source:HGNC Symbol;Acc:HGNC:22953]	protein_coding	0.5048	1.4189	0.0212
ENSG00000121644	DESI2	desumoylating isopeptidase 2 [Source:HGNC Symbol;Acc:HGNC:24264]	protein_coding	-0.3148	-1.2439	0.0021
ENSG00000160049	DFFA	DNA fragmentation factor, 45kDa, alpha polypeptide [Source:HGNC Symbol;Acc:HGNC:2772]	protein_coding	0.1715	1.1262	0.0486
ENSG00000185000	DGAT1	diacylglycerol O-acyltransferase 1 [Source:HGNC Symbol;Acc:HGNC:2843]	protein_coding	0.3233	1.2512	0.027
ENSG00000102780	DGKH	diacylglycerol kinase, eta [Source:HGNC Symbol;Acc:HGNC:2854]	protein_coding	-0.4161	-1.3344	0.0187
ENSG00000145214	DGKQ	diacylglycerol kinase, theta 110kDa [Source:HGNC Symbol;Acc:HGNC:2856]	protein_coding	0.3989	1.3185	0.0064
ENSG00000162496	DHRS3	dehydrogenase/reductase (SDR family) member 3 [Source:HGNC Symbol;Acc:HGNC:17693]	protein_coding	-0.6179	-1.5346	2.9776e-05
ENSG00000073737	DHRS9	dehydrogenase/reductase (SDR family) member 9 [Source:HGNC Symbol;Acc:HGNC:16888]	protein_coding	0.4164	1.3346	0.0248
ENSG00000109606	DHX15	DEAH (Asp-Glu-Ala-His) box helicase 15 [Source:HGNC Symbol;Acc:HGNC:2738]	protein_coding	-0.1915	-1.142	0.0053
ENSG00000108771	DHX58	DEXH (Asp-Glu-X-His) box polypeptide 58 [Source:HGNC Symbol;Acc:HGNC:29517]	protein_coding	0.5715	1.486	0.0051
ENSG00000139734	DIAPH3	diaphanous-related formin 3 [Source:HGNC Symbol;Acc:HGNC:15480]	protein_coding	-0.5942	-1.5096	0.0058
ENSG00000101191	DIDO1	death inducer-obliterator 1 [Source:HGNC Symbol;Acc:HGNC:2680]	protein_coding	-0.3656	-1.2884	0.0003
ENSG00000117597	DIEXF	digestive organ expansion factor homolog (zebrafish) [Source:HGNC Symbol;Acc:HGNC:28440]	protein_coding	-0.2796	-1.2138	0.0181
ENSG00000211452	DIO1	deiodinase, iodothyronine, type I [Source:HGNC Symbol;Acc:HGNC:2883]	protein_coding	0.4619	1.3774	0.0031
ENSG00000231672	DIRC3	disrupted in renal carcinoma 3 [Source:HGNC Symbol;Acc:HGNC:17805]	protein_coding	-0.7388	-1.6688	3.2845e-07
ENSG00000166938	DIS3L	DIS3 like exosome 3'-5' exoribonuclease [Source:HGNC Symbol;Acc:HGNC:28698]	protein_coding	0.3773	1.299	0.0107
ENSG00000154309	DISP1	dispatched homolog 1 (Drosophila) [Source:HGNC Symbol;Acc:HGNC:19711]	protein_coding	0.4432	1.3596	0.049
ENSG00000164741	DLC1	DLC1 Rho GTPase activating protein [Source:HGNC Symbol;Acc:HGNC:2897]	protein_coding	-0.4797	-1.3944	0.0245
ENSG00000008226	DLEC1	deleted in lung and esophageal cancer 1 [Source:HGNC Symbol;Acc:HGNC:2899]	protein_coding	0.923	1.8961	3.155e-07
ENSG00000082458	DLG3	discs, large homolog 3 (Drosophila) [Source:HGNC Symbol;Acc:HGNC:2902]	protein_coding	0.3235	1.2513	0.0177
ENSG00000170579	DLGAP1	discs, large (Drosophila) homolog-associated protein 1 [Source:HGNC Symbol;Acc:HGNC:2905]	protein_coding	0.3714	1.2936	0.0267
ENSG00000126787	DLGAP5	discs, large (Drosophila) homolog-associated protein 5 [Source:HGNC Symbol;Acc:HGNC:16864]	protein_coding	-0.4554	-1.3711	0.0445
ENSG00000167646	DNAAF3	dynein, axonemal, assembly factor 3 [Source:HGNC Symbol;Acc:HGNC:30492]	protein_coding	0.7302	1.6589	0.0002
ENSG00000197653	DNAH10	dynein, axonemal, heavy chain 10 [Source:HGNC Symbol;Acc:HGNC:2941]	protein_coding	0.7053	1.6305	6.2902e-05
ENSG00000174844	DNAH12	dynein, axonemal, heavy chain 12 [Source:HGNC Symbol;Acc:HGNC:2943]	protein_coding	0.8753	1.8344	1.2394e-06
ENSG00000183914	DNAH2	dynein, axonemal, heavy chain 2 [Source:HGNC Symbol;Acc:HGNC:2948]	protein_coding	0.4521	1.368	0.0472
ENSG00000158486	DNAH3	dynein, axonemal, heavy chain 3 [Source:HGNC Symbol;Acc:HGNC:2949]	protein_coding	0.8365	1.7858	1.2441e-05
ENSG00000039139	DNAH5	dynein, axonemal, heavy chain 5 [Source:HGNC Symbol;Acc:HGNC:2950]	protein_coding	0.6266	1.5439	0.0034
ENSG00000115423	DNAH6	dynein, axonemal, heavy chain 6 [Source:HGNC Symbol;Acc:HGNC:2951]	protein_coding	0.7274	1.6556	8.0076e-05
ENSG00000118997	DNAH7	dynein, axonemal, heavy chain 7 [Source:HGNC Symbol;Acc:HGNC:18661]	protein_coding	0.8745	1.8333	1.7104e-06
ENSG00000007174	DNAH9	dynein, axonemal, heavy chain 9 [Source:HGNC Symbol;Acc:HGNC:2953]	protein_coding	0.7396	1.6697	0.0001
ENSG00000187726	DNAJB13	DnaJ (Hsp40) homolog, subfamily B, member 13 [Source:HGNC Symbol;Acc:HGNC:30718]	protein_coding	0.6953	1.6192	8.5729e-05
ENSG00000137094	DNAJB5	DnaJ (Hsp40) homolog, subfamily B, member 5 [Source:HGNC Symbol;Acc:HGNC:14887]	protein_coding	0.5438	1.4578	0.0014
ENSG00000108176	DNAJC12	DnaJ (Hsp40) homolog, subfamily C, member 12 [Source:HGNC Symbol;Acc:HGNC:28908]	protein_coding	0.6325	1.5502	0.0001
ENSG00000135392	DNAJC14	DnaJ (Hsp40) homolog, subfamily C, member 14 [Source:HGNC Symbol;Acc:HGNC:24581]	protein_coding	0.2755	1.2105	0.0269
ENSG00000163879	DNALI1	dynein, axonemal, light intermediate chain 1 [Source:HGNC Symbol;Acc:HGNC:14353]	protein_coding	0.6719	1.5931	0.0013
ENSG00000227695	DNMBP-AS1	DNMBP antisense RNA 1 [Source:HGNC Symbol;Acc:HGNC:20431]	antisense	0.6729	1.5942	0.0001
ENSG00000119772	DNMT3A	DNA (cytosine-5-)-methyltransferase 3 alpha [Source:HGNC Symbol;Acc:HGNC:2978]	protein_coding	0.4155	1.3338	0.0018
ENSG00000149927	DOC2A	double C2-like domains, alpha [Source:HGNC Symbol;Acc:HGNC:2985]	protein_coding	0.6558	1.5755	0.0003
ENSG00000272636	DOC2B	double C2-like domains, beta [Source:HGNC Symbol;Acc:HGNC:2986]	protein_coding	0.583	1.498	0.0004
ENSG00000116641	DOCK7	dedicator of cytokinesis 7 [Source:HGNC Symbol;Acc:HGNC:19190]	protein_coding	-0.2676	-1.2038	0.0252
ENSG00000142197	DOPEY2	dopey family member 2 [Source:HGNC Symbol;Acc:HGNC:1291]	protein_coding	0.3908	1.3111	0.005
ENSG00000167261	DPEP2	dipeptidase 2 [Source:HGNC Symbol;Acc:HGNC:23028]	protein_coding	0.4225	1.3402	0.0093
ENSG00000177990	DPY19L2	dpy-19-like 2 (C. elegans) [Source:HGNC Symbol;Acc:HGNC:19414]	protein_coding	0.3884	1.3089	0.0191
ENSG00000170629	DPY19L2P2	DPY19L2 pseudogene 2 [Source:HGNC Symbol;Acc:HGNC:21764]	transcribed_unprocessed_pseudogene	0.623	1.54	0.0002
ENSG00000092964	DPYSL2	dihydropyrimidinase-like 2 [Source:HGNC Symbol;Acc:HGNC:3014]	protein_coding	-0.4464	-1.3626	0.029
ENSG00000157856	DRC1	dynein regulatory complex subunit 1 [Source:HGNC Symbol;Acc:HGNC:24245]	protein_coding	0.8623	1.818	1.2749e-06
ENSG00000159625	DRC7	dynein regulatory complex subunit 7 [Source:HGNC Symbol;Acc:HGNC:25289]	protein_coding	0.8575	1.8119	9.2616e-07
ENSG00000171587	DSCAM	Down syndrome cell adhesion molecule [Source:HGNC Symbol;Acc:HGNC:3039]	protein_coding	-0.4658	-1.3811	0.0165
ENSG00000177103	DSCAML1	Down syndrome cell adhesion molecule like 1 [Source:HGNC Symbol;Acc:HGNC:14656]	protein_coding	0.369	1.2915	0.0215
ENSG00000134760	DSG1	desmoglein 1 [Source:HGNC Symbol;Acc:HGNC:3048]	protein_coding	-0.4943	-1.4086	0.0002
ENSG00000197057	DTHD1	death domain containing 1 [Source:HGNC Symbol;Acc:HGNC:37261]	protein_coding	0.7972	1.7378	1.0229e-05
ENSG00000186704	DTX2P1	DTX2 pseudogene 1 [Source:HGNC Symbol;Acc:HGNC:42352]	transcribed_unprocessed_pseudogene	0.4855	1.4	0.0253
ENSG00000137857	DUOX1	dual oxidase 1 [Source:HGNC Symbol;Acc:HGNC:3062]	protein_coding	0.3637	1.2867	0.0396
ENSG00000140279	DUOX2	dual oxidase 2 [Source:HGNC Symbol;Acc:HGNC:13273]	protein_coding	0.6057	1.5217	0.0039
ENSG00000140254	DUOXA1	dual oxidase maturation factor 1 [Source:HGNC Symbol;Acc:HGNC:26507]	protein_coding	0.3449	1.2701	0.0404
ENSG00000108861	DUSP3	dual specificity phosphatase 3 [Source:HGNC Symbol;Acc:HGNC:3069]	protein_coding	-0.2251	-1.1689	0.0441
ENSG00000133665	DYDC2	DPY30 domain containing 2 [Source:HGNC Symbol;Acc:HGNC:23468]	protein_coding	0.645	1.5637	0.0004
ENSG00000168589	DYNLRB2	dynein, light chain, roadblock-type 2 [Source:HGNC Symbol;Acc:HGNC:15467]	protein_coding	0.6894	1.6127	6.5246e-05
ENSG00000256061	DYX1C1	dyslexia susceptibility 1 candidate 1 [Source:HGNC Symbol;Acc:HGNC:21493]	protein_coding	0.4712	1.3863	0.0209
ENSG00000158163	DZIP1L	DAZ interacting zinc finger protein 1-like [Source:HGNC Symbol;Acc:HGNC:26551]	protein_coding	0.5891	1.5043	0.0026
ENSG00000144597	EAF1	ELL associated factor 1 [Source:HGNC Symbol;Acc:HGNC:20907]	protein_coding	-0.3511	-1.2755	0.0005
ENSG00000088881	EBF4	early B-cell factor 4 [Source:HGNC Symbol;Acc:HGNC:29278]	protein_coding	0.5385	1.4525	0.005
ENSG00000114346	ECT2	epithelial cell transforming 2 [Source:HGNC Symbol;Acc:HGNC:3155]	protein_coding	-0.3691	-1.2915	0.0364
ENSG00000203734	ECT2L	epithelial cell transforming 2 like [Source:HGNC Symbol;Acc:HGNC:21118]	protein_coding	0.6974	1.6216	5.3042e-05
ENSG00000102189	EEA1	early endosome antigen 1 [Source:HGNC Symbol;Acc:HGNC:3185]	protein_coding	-0.4709	-1.386	0.0129
ENSG00000034239	EFCAB1	EF-hand calcium binding domain 1 [Source:HGNC Symbol;Acc:HGNC:25678]	protein_coding	0.6343	1.5522	0.0014
ENSG00000185055	EFCAB10	EF-hand calcium binding domain 10 [Source:HGNC Symbol;Acc:HGNC:34531]	protein_coding	0.7149	1.6414	8.6951e-05
ENSG00000172771	EFCAB12	EF-hand calcium binding domain 12 [Source:HGNC Symbol;Acc:HGNC:28061]	protein_coding	0.6813	1.6036	0.0002
ENSG00000186976	EFCAB6	EF-hand calcium binding domain 6 [Source:HGNC Symbol;Acc:HGNC:24204]	protein_coding	0.5794	1.4942	0.0033
ENSG00000163576	EFHB	EF-hand domain family, member B [Source:HGNC Symbol;Acc:HGNC:26330]	protein_coding	0.8772	1.8368	9.2616e-07
ENSG00000183690	EFHC2	EF-hand domain (C-terminal) containing 2 [Source:HGNC Symbol;Acc:HGNC:26233]	protein_coding	0.62	1.5368	0.0025
ENSG00000115468	EFHD1	EF-hand domain family, member D1 [Source:HGNC Symbol;Acc:HGNC:29556]	protein_coding	0.4331	1.3501	0.0264
ENSG00000125266	EFNB2	ephrin-B2 [Source:HGNC Symbol;Acc:HGNC:3227]	protein_coding	-0.6238	-1.5409	0.0004
ENSG00000138798	EGF	epidermal growth factor [Source:HGNC Symbol;Acc:HGNC:3229]	protein_coding	0.6644	1.5849	0.0011
ENSG00000198759	EGFL6	EGF-like-domain, multiple 6 [Source:HGNC Symbol;Acc:HGNC:3235]	protein_coding	0.5085	1.4226	0.0101
ENSG00000204371	EHMT2	euchromatic histone-lysine N-methyltransferase 2 [Source:HGNC Symbol;Acc:HGNC:14129]	protein_coding	0.4992	1.4134	0.0001
ENSG00000173674	EIF1AX	eukaryotic translation initiation factor 1A, X-linked [Source:HGNC Symbol;Acc:HGNC:3250]	protein_coding	-0.2294	-1.1723	0.0419
ENSG00000134001	EIF2S1	eukaryotic translation initiation factor 2, subunit 1 alpha, 35kDa [Source:HGNC Symbol;Acc:HGNC:3265]	protein_coding	-0.1742	-1.1283	0.0403
ENSG00000107581	EIF3A	eukaryotic translation initiation factor 3, subunit A [Source:HGNC Symbol;Acc:HGNC:3271]	protein_coding	-0.2018	-1.1501	0.027
ENSG00000130811	EIF3G	eukaryotic translation initiation factor 3, subunit G [Source:HGNC Symbol;Acc:HGNC:3274]	protein_coding	0.2576	1.1955	0.0329
ENSG00000104131	EIF3J	eukaryotic translation initiation factor 3, subunit J [Source:HGNC Symbol;Acc:HGNC:3270]	protein_coding	-0.2585	-1.1962	0.0062
ENSG00000148730	EIF4EBP2	eukaryotic translation initiation factor 4E binding protein 2 [Source:HGNC Symbol;Acc:HGNC:3289]	protein_coding	-0.2951	-1.227	0.0003
ENSG00000243056	EIF4EBP3	eukaryotic translation initiation factor 4E binding protein 3 [Source:HGNC Symbol;Acc:HGNC:3290]	protein_coding	0.3803	1.3016	0.0183
ENSG00000110321	EIF4G2	eukaryotic translation initiation factor 4 gamma, 2 [Source:HGNC Symbol;Acc:HGNC:3297]	protein_coding	-0.2745	-1.2096	1.675e-06
ENSG00000100664	EIF5	eukaryotic translation initiation factor 5 [Source:HGNC Symbol;Acc:HGNC:3299]	protein_coding	-0.165	-1.1212	0.0359
ENSG00000163577	EIF5A2	eukaryotic translation initiation factor 5A2 [Source:HGNC Symbol;Acc:HGNC:3301]	protein_coding	-0.4551	-1.3709	0.0364
ENSG00000107105	ELAVL2	ELAV like neuron-specific RNA binding protein 2 [Source:HGNC Symbol;Acc:HGNC:3313]	protein_coding	-0.5099	-1.4239	0.0058
ENSG00000120690	ELF1	E74-like factor 1 (ets domain transcription factor) [Source:HGNC Symbol;Acc:HGNC:3316]	protein_coding	-0.2476	-1.1873	0.0151
ENSG00000163435	ELF3	E74-like factor 3 (ets domain transcription factor, epithelial-specific ) [Source:HGNC Symbol;Acc:HGNC:3318]	protein_coding	0.5533	1.4674	0.0014
ENSG00000102034	ELF4	E74-like factor 4 (ets domain transcription factor) [Source:HGNC Symbol;Acc:HGNC:3319]	protein_coding	-0.2657	-1.2022	0.0077
ENSG00000111145	ELK3	ELK3, ETS-domain protein (SRF accessory protein 2) [Source:HGNC Symbol;Acc:HGNC:3325]	protein_coding	-0.2442	-1.1845	0.0499
ENSG00000110675	ELMOD1	ELMO/CED-12 domain containing 1 [Source:HGNC Symbol;Acc:HGNC:25334]	protein_coding	0.5405	1.4544	0.0007
ENSG00000115459	ELMOD3	ELMO/CED-12 domain containing 3 [Source:HGNC Symbol;Acc:HGNC:26158]	protein_coding	0.3232	1.2511	0.031
ENSG00000156030	ELMSAN1	ELM2 and Myb/SANT-like domain containing 1 [Source:HGNC Symbol;Acc:HGNC:19853]	protein_coding	0.8262	1.773	3.3845e-13
ENSG00000012660	ELOVL5	ELOVL fatty acid elongase 5 [Source:HGNC Symbol;Acc:HGNC:21308]	protein_coding	-0.2784	-1.2129	0.0221
ENSG00000142227	EMP3	epithelial membrane protein 3 [Source:HGNC Symbol;Acc:HGNC:3335]	protein_coding	-0.4598	-1.3754	0.023
ENSG00000111405	ENDOU	endonuclease, polyU-specific [Source:HGNC Symbol;Acc:HGNC:14369]	protein_coding	-0.5251	-1.439	0.0013
ENSG00000124074	ENKD1	enkurin domain containing 1 [Source:HGNC Symbol;Acc:HGNC:25246]	protein_coding	0.4864	1.4009	0.0186
ENSG00000188316	ENO4	enolase family member 4 [Source:HGNC Symbol;Acc:HGNC:31670]	protein_coding	0.529	1.4429	0.0038
ENSG00000138792	ENPEP	glutamyl aminopeptidase (aminopeptidase A) [Source:HGNC Symbol;Acc:HGNC:3355]	protein_coding	0.3441	1.2693	0.0292
ENSG00000001561	ENPP4	ectonucleotide pyrophosphatase/phosphodiesterase 4 (putative) [Source:HGNC Symbol;Acc:HGNC:3359]	protein_coding	0.5647	1.4791	0.009
ENSG00000112796	ENPP5	ectonucleotide pyrophosphatase/phosphodiesterase 5 (putative) [Source:HGNC Symbol;Acc:HGNC:13717]	protein_coding	0.5032	1.4174	0.019
ENSG00000198018	ENTPD7	ectonucleoside triphosphate diphosphohydrolase 7 [Source:HGNC Symbol;Acc:HGNC:19745]	protein_coding	-0.5773	-1.4921	2.7381e-06
ENSG00000135999	EPC2	enhancer of polycomb homolog 2 (Drosophila) [Source:HGNC Symbol;Acc:HGNC:24543]	protein_coding	-0.5839	-1.4989	4.7845e-06
ENSG00000229153	EPHA1-AS1	EPHA1 antisense RNA 1 [Source:HGNC Symbol;Acc:HGNC:27799]	antisense	-0.4284	-1.3457	0.0118
ENSG00000106123	EPHB6	EPH receptor B6 [Source:HGNC Symbol;Acc:HGNC:3396]	protein_coding	0.5529	1.467	0.0049
ENSG00000143819	EPHX1	epoxide hydrolase 1, microsomal (xenobiotic) [Source:HGNC Symbol;Acc:HGNC:3401]	protein_coding	0.3545	1.2785	0.0326
ENSG00000049283	EPN3	epsin 3 [Source:HGNC Symbol;Acc:HGNC:18235]	protein_coding	0.444	1.3604	0.0099
ENSG00000261150	EPPK1	epiplakin 1 [Source:HGNC Symbol;Acc:HGNC:15577]	protein_coding	0.5399	1.4539	0.0041
ENSG00000085832	EPS15	epidermal growth factor receptor pathway substrate 15 [Source:HGNC Symbol;Acc:HGNC:3419]	protein_coding	-0.2742	-1.2093	0.0049
ENSG00000127527	EPS15L1	epidermal growth factor receptor pathway substrate 15-like 1 [Source:HGNC Symbol;Acc:HGNC:24634]	protein_coding	0.2348	1.1768	0.0496
ENSG00000131037	EPS8L1	EPS8-like 1 [Source:HGNC Symbol;Acc:HGNC:21295]	protein_coding	0.5332	1.4472	0.0064
ENSG00000177106	EPS8L2	EPS8-like 2 [Source:HGNC Symbol;Acc:HGNC:21296]	protein_coding	0.4551	1.3709	0.0002
ENSG00000178568	ERBB4	v-erb-b2 avian erythroblastic leukemia viral oncogene homolog 4 [Source:HGNC Symbol;Acc:HGNC:3432]	protein_coding	0.5416	1.4556	0.0027
ENSG00000105722	ERF	Ets2 repressor factor [Source:HGNC Symbol;Acc:HGNC:3444]	protein_coding	0.2747	1.2098	0.0218
ENSG00000178965	ERICH3	glutamate-rich 3 [Source:HGNC Symbol;Acc:HGNC:25346]	protein_coding	0.8651	1.8214	8.4199e-07
ENSG00000177459	ERICH5	glutamate-rich 5 [Source:HGNC Symbol;Acc:HGNC:26823]	protein_coding	0.7159	1.6425	0.0002
ENSG00000134398	ERN2	endoplasmic reticulum to nucleus signaling 2 [Source:HGNC Symbol;Acc:HGNC:16942]	protein_coding	1.285	2.4368	1.2207e-11
ENSG00000089048	ESF1	ESF1, nucleolar pre-rRNA processing protein, homolog (S. cerevisiae) [Source:HGNC Symbol;Acc:HGNC:15898]	protein_coding	-0.3153	-1.2443	0.0266
ENSG00000187017	ESPN	espin [Source:HGNC Symbol;Acc:HGNC:13281]	protein_coding	0.4661	1.3814	0.024
ENSG00000196482	ESRRG	estrogen-related receptor gamma [Source:HGNC Symbol;Acc:HGNC:3474]	protein_coding	0.6537	1.5732	0.0002
ENSG00000117868	ESYT2	extended synaptotagmin-like protein 2 [Source:HGNC Symbol;Acc:HGNC:22211]	protein_coding	-0.1821	-1.1346	0.0492
ENSG00000134954	ETS1	v-ets avian erythroblastosis virus E26 oncogene homolog 1 [Source:HGNC Symbol;Acc:HGNC:3488]	protein_coding	-0.4689	-1.384	0.0126
ENSG00000244405	ETV5	ets variant 5 [Source:HGNC Symbol;Acc:HGNC:3494]	protein_coding	-0.4092	-1.3279	0.0425
ENSG00000010030	ETV7	ets variant 7 [Source:HGNC Symbol;Acc:HGNC:18160]	protein_coding	0.606	1.522	0.0029
ENSG00000174371	EXO1	exonuclease 1 [Source:HGNC Symbol;Acc:HGNC:3511]	protein_coding	-0.4905	-1.4049	0.0295
ENSG00000205436	EXOC3L4	exocyst complex component 3-like 4 [Source:HGNC Symbol;Acc:HGNC:20120]	protein_coding	0.3494	1.274	0.0204
ENSG00000117525	F3	coagulation factor III (thromboplastin, tissue factor) [Source:HGNC Symbol;Acc:HGNC:3541]	protein_coding	-0.5417	-1.4557	0.0003
ENSG00000198734	F5	coagulation factor V (proaccelerin, labile factor) [Source:HGNC Symbol;Acc:HGNC:3542]	protein_coding	0.5178	1.4318	0.0044
ENSG00000170231	FABP6	fatty acid binding protein 6, ileal [Source:HGNC Symbol;Acc:HGNC:3561]	protein_coding	0.3967	1.3165	0.0174
ENSG00000135472	FAIM2	Fas apoptotic inhibitory molecule 2 [Source:HGNC Symbol;Acc:HGNC:17067]	protein_coding	0.3645	1.2875	0.0164
ENSG00000168309	FAM107A	family with sequence similarity 107, member A [Source:HGNC Symbol;Acc:HGNC:30827]	protein_coding	0.3347	1.2611	0.0355
ENSG00000177096	FAM109B	family with sequence similarity 109, member B [Source:HGNC Symbol;Acc:HGNC:27161]	protein_coding	0.4363	1.3531	0.038
ENSG00000125898	FAM110A	family with sequence similarity 110, member A [Source:HGNC Symbol;Acc:HGNC:16188]	protein_coding	0.6492	1.5683	0.0001
ENSG00000184731	FAM110C	family with sequence similarity 110, member C [Source:HGNC Symbol;Acc:HGNC:33340]	protein_coding	-0.3728	-1.2948	0.0026
ENSG00000159784	FAM131B	family with sequence similarity 131, member B [Source:HGNC Symbol;Acc:HGNC:22202]	protein_coding	0.5287	1.4427	0.0119
ENSG00000148541	FAM13C	family with sequence similarity 13, member C [Source:HGNC Symbol;Acc:HGNC:19371]	protein_coding	0.3859	1.3066	0.0271
ENSG00000109794	FAM149A	family with sequence similarity 149, member A [Source:HGNC Symbol;Acc:HGNC:24527]	protein_coding	0.6287	1.5462	0.0031
ENSG00000170074	FAM153A	family with sequence similarity 153, member A [Source:HGNC Symbol;Acc:HGNC:29940]	protein_coding	0.4167	1.3349	0.0099
ENSG00000188659	FAM154B	family with sequence similarity 154, member B [Source:HGNC Symbol;Acc:HGNC:33727]	protein_coding	0.7018	1.6265	0.0002
ENSG00000158863	FAM160B2	family with sequence similarity 160, member B2 [Source:HGNC Symbol;Acc:HGNC:16492]	protein_coding	0.2668	1.2031	0.0127
ENSG00000170264	FAM161A	family with sequence similarity 161, member A [Source:HGNC Symbol;Acc:HGNC:25808]	protein_coding	0.4641	1.3795	0.0417
ENSG00000215187	FAM166B	family with sequence similarity 166, member B [Source:HGNC Symbol;Acc:HGNC:34242]	protein_coding	0.8392	1.7891	2.1186e-06
ENSG00000152102	FAM168B	family with sequence similarity 168, member B [Source:HGNC Symbol;Acc:HGNC:27016]	protein_coding	-0.2072	-1.1545	0.0038
ENSG00000185442	FAM174B	family with sequence similarity 174, member B [Source:HGNC Symbol;Acc:HGNC:34339]	protein_coding	0.4529	1.3688	0.026
ENSG00000165660	FAM175B	family with sequence similarity 175, member B [Source:HGNC Symbol;Acc:HGNC:28975]	protein_coding	-0.2958	-1.2275	0.0298
ENSG00000189350	FAM179A	family with sequence similarity 179, member A [Source:HGNC Symbol;Acc:HGNC:33715]	protein_coding	0.8185	1.7636	2.5412e-06
ENSG00000182103	FAM181B	family with sequence similarity 181, member B [Source:HGNC Symbol;Acc:HGNC:28512]	protein_coding	0.5173	1.4313	0.0145
ENSG00000186973	FAM183A	family with sequence similarity 183, member A [Source:HGNC Symbol;Acc:HGNC:34347]	protein_coding	0.7236	1.6513	0.0004
ENSG00000111879	FAM184A	family with sequence similarity 184, member A [Source:HGNC Symbol;Acc:HGNC:20991]	protein_coding	0.638	1.5562	0.0002
ENSG00000106125	FAM188B	family with sequence similarity 188, member B [Source:HGNC Symbol;Acc:HGNC:21916]	protein_coding	0.5506	1.4647	0.0009
ENSG00000146067	FAM193B	family with sequence similarity 193, member B [Source:HGNC Symbol;Acc:HGNC:25524]	protein_coding	0.4164	1.3346	0.0334
ENSG00000172366	FAM195A	family with sequence similarity 195, member A [Source:HGNC Symbol;Acc:HGNC:14142]	protein_coding	0.3775	1.2991	0.0441
ENSG00000204767	FAM196B	family with sequence similarity 196, member B [Source:HGNC Symbol;Acc:HGNC:37271]	protein_coding	-0.5207	-1.4347	0.004
ENSG00000221909	FAM200A	family with sequence similarity 200, member A [Source:HGNC Symbol;Acc:HGNC:25401]	protein_coding	-0.3667	-1.2894	0.0487
ENSG00000108950	FAM20A	family with sequence similarity 20, member A [Source:HGNC Symbol;Acc:HGNC:23015]	protein_coding	0.9255	1.8993	2.1226e-07
ENSG00000197852	FAM212B	family with sequence similarity 212, member B [Source:HGNC Symbol;Acc:HGNC:28045]	protein_coding	0.5635	1.4779	3.2397e-05
ENSG00000250486	FAM218A	family with sequence similarity 218, member A [Source:HGNC Symbol;Acc:HGNC:26466]	protein_coding	0.319	1.2475	0.0317
ENSG00000188732	FAM221A	family with sequence similarity 221, member A [Source:HGNC Symbol;Acc:HGNC:27977]	protein_coding	0.5884	1.5036	0.0062
ENSG00000184949	FAM227A	family with sequence similarity 227, member A [Source:HGNC Symbol;Acc:HGNC:44197]	protein_coding	0.7234	1.6511	0.0002
ENSG00000122376	FAM35A	family with sequence similarity 35, member A [Source:HGNC Symbol;Acc:HGNC:28773]	protein_coding	-0.2642	-1.201	0.0344
ENSG00000183844	FAM3B	family with sequence similarity 3, member B [Source:HGNC Symbol;Acc:HGNC:1253]	protein_coding	0.6378	1.556	9.1481e-05
ENSG00000196937	FAM3C	family with sequence similarity 3, member C [Source:HGNC Symbol;Acc:HGNC:18664]	protein_coding	-0.3599	-1.2834	0.0005
ENSG00000174028	FAM3C2	family with sequence similarity 3, member C2 (pseudogene) [Source:HGNC Symbol;Acc:HGNC:34501]	processed_pseudogene	0.4457	1.362	0.0195
ENSG00000198643	FAM3D	family with sequence similarity 3, member D [Source:HGNC Symbol;Acc:HGNC:18665]	protein_coding	0.4745	1.3894	0.0355
ENSG00000189157	FAM47E	family with sequence similarity 47, member E [Source:HGNC Symbol;Acc:HGNC:34343]	protein_coding	0.7086	1.6342	5.0583e-05
ENSG00000145945	FAM50B	family with sequence similarity 50, member B [Source:HGNC Symbol;Acc:HGNC:18789]	protein_coding	0.4952	1.4095	0.0181
ENSG00000128923	FAM63B	family with sequence similarity 63, member B [Source:HGNC Symbol;Acc:HGNC:26954]	protein_coding	-0.4206	-1.3385	0.0302
ENSG00000129195	FAM64A	family with sequence similarity 64, member A [Source:HGNC Symbol;Acc:HGNC:25483]	protein_coding	-0.528	-1.442	0.0123
ENSG00000111913	FAM65B	family with sequence similarity 65, member B [Source:HGNC Symbol;Acc:HGNC:13872]	protein_coding	0.787	1.7254	1.1091e-05
ENSG00000188610	FAM72B	family with sequence similarity 72, member B [Source:HGNC Symbol;Acc:HGNC:24805]	protein_coding	-0.4008	-1.3203	0.0278
ENSG00000147689	FAM83A	family with sequence similarity 83, member A [Source:HGNC Symbol;Acc:HGNC:28210]	protein_coding	-0.3921	-1.3123	0.0141
ENSG00000105523	FAM83E	family with sequence similarity 83, member E [Source:HGNC Symbol;Acc:HGNC:25972]	protein_coding	0.4622	1.3777	0.022
ENSG00000162981	FAM84A	family with sequence similarity 84, member A [Source:HGNC Symbol;Acc:HGNC:20743]	protein_coding	0.4612	1.3766	0.0086
ENSG00000168672	FAM84B	family with sequence similarity 84, member B [Source:HGNC Symbol;Acc:HGNC:24166]	protein_coding	-0.5361	-1.45	3.7617e-09
ENSG00000160172	FAM86C2P	family with sequence similarity 86, member C2, pseudogene [Source:HGNC Symbol;Acc:HGNC:42392]	transcribed_unprocessed_pseudogene	0.5847	1.4997	0.0066
ENSG00000152767	FARP1	FERM, RhoGEF (ARHGEF) and pleckstrin domain protein 1 (chondrocyte-derived) [Source:HGNC Symbol;Acc:HGNC:3591]	protein_coding	-0.2207	-1.1653	0.0286
ENSG00000231194	FARP1-AS1	FARP1 antisense RNA 1 [Source:HGNC Symbol;Acc:HGNC:40229]	antisense	-0.6877	-1.6107	2.1189e-05
ENSG00000006607	FARP2	FERM, RhoGEF and pleckstrin domain protein 2 [Source:HGNC Symbol;Acc:HGNC:16460]	protein_coding	-0.2591	-1.1967	0.0115
ENSG00000140092	FBLN5	fibulin 5 [Source:HGNC Symbol;Acc:HGNC:3602]	protein_coding	0.4251	1.3426	0.0387
ENSG00000165140	FBP1	fructose-1,6-bisphosphatase 1 [Source:HGNC Symbol;Acc:HGNC:3606]	protein_coding	0.513	1.427	0.0112
ENSG00000161040	FBXL13	F-box and leucine-rich repeat protein 13 [Source:HGNC Symbol;Acc:HGNC:21658]	protein_coding	0.465	1.3803	0.0092
ENSG00000107872	FBXL15	F-box and leucine-rich repeat protein 15 [Source:HGNC Symbol;Acc:HGNC:28155]	protein_coding	0.4771	1.392	0.016
ENSG00000099364	FBXL19	F-box and leucine-rich repeat protein 19 [Source:HGNC Symbol;Acc:HGNC:25300]	protein_coding	0.3661	1.2888	0.017
ENSG00000005812	FBXL3	F-box and leucine-rich repeat protein 3 [Source:HGNC Symbol;Acc:HGNC:13599]	protein_coding	-0.3394	-1.2652	0.0122
ENSG00000141665	FBXO15	F-box protein 15 [Source:HGNC Symbol;Acc:HGNC:13617]	protein_coding	0.6758	1.5975	8.4106e-05
ENSG00000143756	FBXO28	F-box protein 28 [Source:HGNC Symbol;Acc:HGNC:29046]	protein_coding	-0.2602	-1.1976	0.0422
ENSG00000118496	FBXO30	F-box protein 30 [Source:HGNC Symbol;Acc:HGNC:15600]	protein_coding	-0.5001	-1.4143	0.0021
ENSG00000132879	FBXO44	F-box protein 44 [Source:HGNC Symbol;Acc:HGNC:24847]	protein_coding	0.3535	1.2777	0.0368
ENSG00000109670	FBXW7	F-box and WD repeat domain containing 7, E3 ubiquitin protein ligase [Source:HGNC Symbol;Acc:HGNC:16712]	protein_coding	0.27	1.2058	0.0255
ENSG00000275395	FCGBP	Fc fragment of IgG binding protein [Source:HGNC Symbol;Acc:HGNC:13572]	protein_coding	1.0116	2.0161	7.615e-08
ENSG00000161513	FDXR	ferredoxin reductase [Source:HGNC Symbol;Acc:HGNC:3642]	protein_coding	0.4537	1.3696	0.0165
ENSG00000169018	FEM1B	fem-1 homolog b (C. elegans) [Source:HGNC Symbol;Acc:HGNC:3649]	protein_coding	-0.4018	-1.3212	0.0058
ENSG00000145780	FEM1C	fem-1 homolog c (C. elegans) [Source:HGNC Symbol;Acc:HGNC:16933]	protein_coding	-0.4753	-1.3902	0.0019
ENSG00000249715	FER1L5	fer-1-like family member 5 [Source:HGNC Symbol;Acc:HGNC:19044]	protein_coding	0.4634	1.3788	0.0099
ENSG00000214814	FER1L6	fer-1-like family member 6 [Source:HGNC Symbol;Acc:HGNC:28065]	protein_coding	0.7526	1.6848	0.0003
ENSG00000073712	FERMT2	fermitin family member 2 [Source:HGNC Symbol;Acc:HGNC:15767]	protein_coding	-0.645	-1.5637	0.0003
ENSG00000180263	FGD6	FYVE, RhoGEF and PH domain containing 6 [Source:HGNC Symbol;Acc:HGNC:21740]	protein_coding	-0.4321	-1.3492	0.0191
ENSG00000158815	FGF17	fibroblast growth factor 17 [Source:HGNC Symbol;Acc:HGNC:3673]	protein_coding	0.4079	1.3267	0.0115
ENSG00000138675	FGF5	fibroblast growth factor 5 [Source:HGNC Symbol;Acc:HGNC:3683]	protein_coding	-0.6409	-1.5593	0.0025
ENSG00000111790	FGFR1OP2	FGFR1 oncogene partner 2 [Source:HGNC Symbol;Acc:HGNC:23098]	protein_coding	-0.4332	-1.3502	0.005
ENSG00000142621	FHAD1	forkhead-associated (FHA) phosphopeptide binding domain 1 [Source:HGNC Symbol;Acc:HGNC:29408]	protein_coding	0.7729	1.7087	2.7903e-05
ENSG00000115641	FHL2	four and a half LIM domains 2 [Source:HGNC Symbol;Acc:HGNC:3703]	protein_coding	-0.5488	-1.4629	1.1858e-05
ENSG00000176971	FIBIN	fin bud initiation factor homolog (zebrafish) [Source:HGNC Symbol;Acc:HGNC:33747]	protein_coding	0.6147	1.5312	0.0009
ENSG00000118407	FILIP1	filamin A interacting protein 1 [Source:HGNC Symbol;Acc:HGNC:21015]	protein_coding	0.646	1.5648	0.0002
ENSG00000173486	FKBP2	FK506 binding protein 2, 13kDa [Source:HGNC Symbol;Acc:HGNC:3718]	protein_coding	0.3072	1.2373	0.0239
ENSG00000105701	FKBP8	FK506 binding protein 8, 38kDa [Source:HGNC Symbol;Acc:HGNC:3724]	protein_coding	0.2564	1.1945	0.0426
ENSG00000154803	FLCN	folliculin [Source:HGNC Symbol;Acc:HGNC:27310]	protein_coding	-0.3375	-1.2636	0.025
ENSG00000275620	FLJ16779	uncharacterized LOC100192386 [Source:EntrezGene;Acc:100192386]	antisense	0.4212	1.339	0.0065
ENSG00000183248	FLJ22184	putative uncharacterized protein FLJ22184 [Source:EntrezGene;Acc:80164]	protein_coding	0.4587	1.3743	0.0049
ENSG00000204666	FLJ26850	FLJ26850 protein [Source:EntrezGene;Acc:400710]	sense_overlapping	0.329	1.2562	0.0487
ENSG00000125848	FLRT3	fibronectin leucine rich transmembrane protein 3 [Source:HGNC Symbol;Acc:HGNC:3762]	protein_coding	-0.6989	-1.6233	1.4573e-06
ENSG00000059122	FLYWCH1	FLYWCH-type zinc finger 1 [Source:HGNC Symbol;Acc:HGNC:25404]	protein_coding	0.2829	1.2167	0.0348
ENSG00000157827	FMNL2	formin-like 2 [Source:HGNC Symbol;Acc:HGNC:18267]	protein_coding	-0.3064	-1.2366	0.0476
ENSG00000007933	FMO3	flavin containing monooxygenase 3 [Source:HGNC Symbol;Acc:HGNC:3771]	protein_coding	0.4409	1.3574	0.0499
ENSG00000131781	FMO5	flavin containing monooxygenase 5 [Source:HGNC Symbol;Acc:HGNC:3773]	protein_coding	0.7902	1.7293	3.6997e-05
ENSG00000217128	FNIP1	folliculin interacting protein 1 [Source:HGNC Symbol;Acc:HGNC:29418]	protein_coding	-0.6949	-1.6187	1.8699e-07
ENSG00000110195	FOLR1	folate receptor 1 (adult) [Source:HGNC Symbol;Acc:HGNC:3791]	protein_coding	0.7259	1.6539	0.0001
ENSG00000110203	FOLR3	folate receptor 3 (gamma) [Source:HGNC Symbol;Acc:HGNC:3795]	protein_coding	-0.6598	-1.5799	0.0013
ENSG00000175592	FOSL1	FOS-like antigen 1 [Source:HGNC Symbol;Acc:HGNC:13718]	protein_coding	-0.4794	-1.3942	0.0318
ENSG00000129654	FOXJ1	forkhead box J1 [Source:HGNC Symbol;Acc:HGNC:3816]	protein_coding	1.1841	2.2722	4.8044e-11
ENSG00000204060	FOXO6	forkhead box O6 [Source:HGNC Symbol;Acc:HGNC:24814]	protein_coding	0.4403	1.3568	0.0065
ENSG00000165879	FRAT1	frequently rearranged in advanced T-cell lymphomas 1 [Source:HGNC Symbol;Acc:HGNC:3944]	protein_coding	0.5924	1.5077	0.0063
ENSG00000181274	FRAT2	frequently rearranged in advanced T-cell lymphomas 2 [Source:HGNC Symbol;Acc:HGNC:16048]	protein_coding	0.5936	1.509	0.0003
ENSG00000150893	FREM2	FRAS1 related extracellular matrix protein 2 [Source:HGNC Symbol;Acc:HGNC:25396]	protein_coding	0.6006	1.5163	0.0008
ENSG00000172159	FRMD3	FERM domain containing 3 [Source:HGNC Symbol;Acc:HGNC:24125]	protein_coding	0.5387	1.4527	0.0066
ENSG00000170324	FRMPD2	FERM and PDZ domain containing 2 [Source:HGNC Symbol;Acc:HGNC:28572]	protein_coding	0.5338	1.4477	0.006
ENSG00000166225	FRS2	fibroblast growth factor receptor substrate 2 [Source:HGNC Symbol;Acc:HGNC:16971]	protein_coding	-0.4285	-1.3458	0.0043
ENSG00000134363	FST	follistatin [Source:HGNC Symbol;Acc:HGNC:3971]	protein_coding	-0.7731	-1.7089	0.0001
ENSG00000163430	FSTL1	follistatin-like 1 [Source:HGNC Symbol;Acc:HGNC:3972]	protein_coding	-0.357	-1.2807	0.0193
ENSG00000087086	FTL	ferritin, light polypeptide [Source:HGNC Symbol;Acc:HGNC:3999]	protein_coding	-0.4688	-1.384	0.0052
ENSG00000162613	FUBP1	far upstream element (FUSE) binding protein 1 [Source:HGNC Symbol;Acc:HGNC:4004]	protein_coding	-0.1615	-1.1184	0.0462
ENSG00000157353	FUK	fucokinase [Source:HGNC Symbol;Acc:HGNC:29500]	protein_coding	0.4968	1.4111	0.0007
ENSG00000176920	FUT2	fucosyltransferase 2 (secretor status included) [Source:HGNC Symbol;Acc:HGNC:4013]	protein_coding	0.4723	1.3874	0.0149
ENSG00000171124	FUT3	fucosyltransferase 3 (galactoside 3(4)-L-fucosyltransferase, Lewis blood group) [Source:HGNC Symbol;Acc:HGNC:4014]	protein_coding	0.5365	1.4504	0.0026
ENSG00000156413	FUT6	fucosyltransferase 6 (alpha (1,3) fucosyltransferase) [Source:HGNC Symbol;Acc:HGNC:4017]	protein_coding	0.7114	1.6374	0.0001
ENSG00000163820	FYCO1	FYVE and coiled-coil domain containing 1 [Source:HGNC Symbol;Acc:HGNC:14673]	protein_coding	0.2469	1.1866	0.0458
ENSG00000163251	FZD5	frizzled class receptor 5 [Source:HGNC Symbol;Acc:HGNC:4043]	protein_coding	0.323	1.2509	0.026
ENSG00000123689	G0S2	G0/G1 switch 2 [Source:HGNC Symbol;Acc:HGNC:30229]	protein_coding	-0.4478	-1.3639	0.0423
ENSG00000145907	G3BP1	GTPase activating protein (SH3 domain) binding protein 1 [Source:HGNC Symbol;Acc:HGNC:30292]	protein_coding	-0.3318	-1.2586	0.0009
ENSG00000171298	GAA	glucosidase, alpha; acid [Source:HGNC Symbol;Acc:HGNC:4065]	protein_coding	0.3588	1.2824	0.0348
ENSG00000104064	GABPB1	GA binding protein transcription factor, beta subunit 1 [Source:HGNC Symbol;Acc:HGNC:4074]	protein_coding	-0.3558	-1.2797	0.0014
ENSG00000094755	GABRP	gamma-aminobutyric acid (GABA) A receptor, pi [Source:HGNC Symbol;Acc:HGNC:4089]	protein_coding	1.1973	2.2931	5.2833e-10
ENSG00000128683	GAD1	glutamate decarboxylase 1 (brain, 67kDa) [Source:HGNC Symbol;Acc:HGNC:4092]	protein_coding	0.4193	1.3373	0.0478
ENSG00000178950	GAK	cyclin G associated kinase [Source:HGNC Symbol;Acc:HGNC:4113]	protein_coding	0.2302	1.173	0.0269
ENSG00000115339	GALNT3	polypeptide N-acetylgalactosaminyltransferase 3 [Source:HGNC Symbol;Acc:HGNC:4125]	protein_coding	-0.3316	-1.2584	0.0034
ENSG00000180447	GAS1	growth arrest-specific 1 [Source:HGNC Symbol;Acc:HGNC:4165]	protein_coding	0.6676	1.5884	0.0002
ENSG00000270765	GAS2L2	growth arrest-specific 2 like 2 [Source:HGNC Symbol;Acc:HGNC:24846]	protein_coding	0.7865	1.7249	7.0047e-06
ENSG00000139354	GAS2L3	growth arrest-specific 2 like 3 [Source:HGNC Symbol;Acc:HGNC:27475]	protein_coding	-0.4631	-1.3785	0.0369
ENSG00000233695	GAS6-AS1	GAS6 antisense RNA 1 [Source:HGNC Symbol;Acc:HGNC:39826]	antisense	0.5854	1.5005	0.0035
ENSG00000107485	GATA3	GATA binding protein 3 [Source:HGNC Symbol;Acc:HGNC:4172]	protein_coding	0.6841	1.6067	0.0001
ENSG00000141448	GATA6	GATA binding protein 6 [Source:HGNC Symbol;Acc:HGNC:4174]	protein_coding	-0.3718	-1.2939	0.0374
ENSG00000257218	GATC	glutamyl-tRNA(Gln) amidotransferase, subunit C [Source:HGNC Symbol;Acc:HGNC:25068]	protein_coding	-0.2292	-1.1721	0.0422
ENSG00000239521	GATS	GATS, stromal antigen 3 opposite strand [Source:HGNC Symbol;Acc:HGNC:29954]	protein_coding	0.4902	1.4046	0.0296
ENSG00000162645	GBP2	guanylate binding protein 2, interferon-inducible [Source:HGNC Symbol;Acc:HGNC:4183]	protein_coding	0.7674	1.7022	0.0002
ENSG00000162654	GBP4	guanylate binding protein 4 [Source:HGNC Symbol;Acc:HGNC:20480]	protein_coding	0.5936	1.509	0.0044
ENSG00000001084	GCLC	glutamate-cysteine ligase, catalytic subunit [Source:HGNC Symbol;Acc:HGNC:4311]	protein_coding	-0.3349	-1.2613	0.0077
ENSG00000023909	GCLM	glutamate-cysteine ligase, modifier subunit [Source:HGNC Symbol;Acc:HGNC:4312]	protein_coding	-0.5637	-1.4781	2.171e-05
ENSG00000111846	GCNT2	glucosaminyl (N-acetyl) transferase 2, I-branching enzyme (I blood group) [Source:HGNC Symbol;Acc:HGNC:4204]	protein_coding	-0.4712	-1.3863	0.0017
ENSG00000130513	GDF15	growth differentiation factor 15 [Source:HGNC Symbol;Acc:HGNC:30142]	protein_coding	0.8117	1.7553	6.6979e-05
ENSG00000057608	GDI2	GDP dissociation inhibitor 2 [Source:HGNC Symbol;Acc:HGNC:4227]	protein_coding	-0.1683	-1.1237	0.0408
ENSG00000130055	GDPD2	glycerophosphodiester phosphodiesterase domain containing 2 [Source:HGNC Symbol;Acc:HGNC:25974]	protein_coding	-0.4186	-1.3366	0.0496
ENSG00000164949	GEM	GTP binding protein overexpressed in skeletal muscle [Source:HGNC Symbol;Acc:HGNC:4234]	protein_coding	-0.455	-1.3708	0.0422
ENSG00000145990	GFOD1	glucose-fructose oxidoreductase domain containing 1 [Source:HGNC Symbol;Acc:HGNC:21096]	protein_coding	-0.5667	-1.4812	6.9723e-06
ENSG00000100083	GGA1	golgi-associated, gamma adaptin ear containing, ARF binding protein 1 [Source:HGNC Symbol;Acc:HGNC:17842]	protein_coding	0.2871	1.2202	0.0302
ENSG00000125447	GGA3	golgi-associated, gamma adaptin ear containing, ARF binding protein 3 [Source:HGNC Symbol;Acc:HGNC:17079]	protein_coding	0.2827	1.2164	0.0077
ENSG00000099998	GGT5	gamma-glutamyltransferase 5 [Source:HGNC Symbol;Acc:HGNC:4260]	protein_coding	0.5472	1.4613	0.0009
ENSG00000167741	GGT6	gamma-glutamyltransferase 6 [Source:HGNC Symbol;Acc:HGNC:26891]	protein_coding	0.5734	1.4881	0.0038
ENSG00000108262	GIT1	G protein-coupled receptor kinase interacting ArfGAP 1 [Source:HGNC Symbol;Acc:HGNC:4272]	protein_coding	0.3237	1.2516	0.015
ENSG00000139278	GLIPR1	GLI pathogenesis-related 1 [Source:HGNC Symbol;Acc:HGNC:17001]	protein_coding	-0.5572	-1.4715	0.0114
ENSG00000122694	GLIPR2	GLI pathogenesis-related 2 [Source:HGNC Symbol;Acc:HGNC:18007]	protein_coding	0.5341	1.448	0.0161
ENSG00000107249	GLIS3	GLIS family zinc finger 3 [Source:HGNC Symbol;Acc:HGNC:28510]	protein_coding	0.5039	1.418	0.0247
ENSG00000109738	GLRB	glycine receptor, beta [Source:HGNC Symbol;Acc:HGNC:4329]	protein_coding	0.4827	1.3974	0.0317
ENSG00000173221	GLRX	glutaredoxin (thioltransferase) [Source:HGNC Symbol;Acc:HGNC:4330]	protein_coding	-0.3407	-1.2664	0.0181
ENSG00000115419	GLS	glutaminase [Source:HGNC Symbol;Acc:HGNC:4331]	protein_coding	-0.4666	-1.3818	0.0032
ENSG00000135423	GLS2	glutaminase 2 (liver, mitochondrial) [Source:HGNC Symbol;Acc:HGNC:29570]	protein_coding	0.4775	1.3923	0.0319
ENSG00000182327	GLTPD2	glycolipid transfer protein domain containing 2 [Source:HGNC Symbol;Acc:HGNC:33756]	protein_coding	0.3292	1.2563	0.0276
ENSG00000063169	GLTSCR1	glioma tumor suppressor candidate region gene 1 [Source:HGNC Symbol;Acc:HGNC:4332]	protein_coding	0.5448	1.4588	0.0042
ENSG00000197045	GMFB	glia maturation factor, beta [Source:HGNC Symbol;Acc:HGNC:4373]	protein_coding	-0.4021	-1.3214	0.025
ENSG00000089639	GMIP	GEM interacting protein [Source:HGNC Symbol;Acc:HGNC:24852]	protein_coding	0.2938	1.2259	0.0357
ENSG00000144591	GMPPA	GDP-mannose pyrophosphorylase A [Source:HGNC Symbol;Acc:HGNC:22923]	protein_coding	0.3428	1.2682	0.0063
ENSG00000137198	GMPR	guanosine monophosphate reductase [Source:HGNC Symbol;Acc:HGNC:4376]	protein_coding	0.4675	1.3827	0.0178
ENSG00000120063	GNA13	guanine nucleotide binding protein (G protein), alpha 13 [Source:HGNC Symbol;Acc:HGNC:4381]	protein_coding	-0.3012	-1.2322	0.0478
ENSG00000156049	GNA14	guanine nucleotide binding protein (G protein), alpha 14 [Source:HGNC Symbol;Acc:HGNC:4382]	protein_coding	0.5134	1.4274	0.0025
ENSG00000065135	GNAI3	guanine nucleotide binding protein (G protein), alpha inhibiting activity polypeptide 3 [Source:HGNC Symbol;Acc:HGNC:4387]	protein_coding	-0.206	-1.1535	0.0318
ENSG00000111664	GNB3	guanine nucleotide binding protein (G protein), beta polypeptide 3 [Source:HGNC Symbol;Acc:HGNC:4400]	protein_coding	0.5398	1.4537	0.0098
ENSG00000172380	GNG12	guanine nucleotide binding protein (G protein), gamma 12 [Source:HGNC Symbol;Acc:HGNC:19663]	protein_coding	-0.2619	-1.199	0.0143
ENSG00000134697	GNL2	guanine nucleotide binding protein-like 2 (nucleolar) [Source:HGNC Symbol;Acc:HGNC:29925]	protein_coding	-0.1923	-1.1426	0.0296
ENSG00000163281	GNPDA2	glucosamine-6-phosphate deaminase 2 [Source:HGNC Symbol;Acc:HGNC:21526]	protein_coding	-0.2986	-1.23	0.0452
ENSG00000211451	GNRHR2	gonadotropin-releasing hormone (type 2) receptor 2, pseudogene [Source:HGNC Symbol;Acc:HGNC:16341]	unitary_pseudogene	0.4157	1.3339	0.0135
ENSG00000255769	GOLGA2P10	golgin A2 pseudogene 10 [Source:HGNC Symbol;Acc:HGNC:26229]	transcribed_unprocessed_pseudogene	0.664	1.5845	0.0008
ENSG00000174567	GOLT1A	golgi transport 1A [Source:HGNC Symbol;Acc:HGNC:24766]	protein_coding	0.4589	1.3745	0.0222
ENSG00000111711	GOLT1B	golgi transport 1B [Source:HGNC Symbol;Acc:HGNC:20175]	protein_coding	-0.3001	-1.2312	0.0478
ENSG00000089916	GPATCH2L	G patch domain containing 2-like [Source:HGNC Symbol;Acc:HGNC:20210]	protein_coding	-0.3743	-1.2962	0.0351
ENSG00000167588	GPD1	glycerol-3-phosphate dehydrogenase 1 (soluble) [Source:HGNC Symbol;Acc:HGNC:4455]	protein_coding	0.4839	1.3986	0.0135
ENSG00000112293	GPLD1	glycosylphosphatidylinositol specific phospholipase D1 [Source:HGNC Symbol;Acc:HGNC:4459]	protein_coding	0.3941	1.3141	0.0266
ENSG00000153292	GPR110	G protein-coupled receptor 110 [Source:HGNC Symbol;Acc:HGNC:18990]	protein_coding	0.4013	1.3207	0.0251
ENSG00000173264	GPR137	G protein-coupled receptor 137 [Source:HGNC Symbol;Acc:HGNC:24300]	protein_coding	0.3281	1.2553	0.0319
ENSG00000187037	GPR141	G protein-coupled receptor 141 [Source:HGNC Symbol;Acc:HGNC:19997]	protein_coding	-0.5378	-1.4517	0.0009
ENSG00000101850	GPR143	G protein-coupled receptor 143 [Source:HGNC Symbol;Acc:HGNC:20145]	protein_coding	0.4704	1.3855	0.0109
ENSG00000250510	GPR162	G protein-coupled receptor 162 [Source:HGNC Symbol;Acc:HGNC:16693]	protein_coding	0.6898	1.6131	9.0918e-05
ENSG00000112218	GPR63	G protein-coupled receptor 63 [Source:HGNC Symbol;Acc:HGNC:13302]	protein_coding	-0.4469	-1.3631	0.0155
ENSG00000164199	GPR98	G protein-coupled receptor 98 [Source:HGNC Symbol;Acc:HGNC:17416]	protein_coding	0.4645	1.3799	0.0322
ENSG00000167191	GPRC5B	G protein-coupled receptor, class C, group 5, member B [Source:HGNC Symbol;Acc:HGNC:13308]	protein_coding	0.8125	1.7563	3.6904e-05
ENSG00000176153	GPX2	glutathione peroxidase 2 (gastrointestinal) [Source:HGNC Symbol;Acc:HGNC:4554]	protein_coding	-0.6006	-1.5163	0.0026
ENSG00000083307	GRHL2	grainyhead-like 2 (Drosophila) [Source:HGNC Symbol;Acc:HGNC:2799]	protein_coding	0.3192	1.2476	0.0153
ENSG00000167914	GSDMA	gasdermin A [Source:HGNC Symbol;Acc:HGNC:13311]	protein_coding	-0.4904	-1.4049	0.0056
ENSG00000243955	GSTA1	glutathione S-transferase alpha 1 [Source:HGNC Symbol;Acc:HGNC:4626]	protein_coding	0.9879	1.9832	3.1376e-08
ENSG00000077235	GTF3C1	general transcription factor IIIC, polypeptide 1, alpha 220kDa [Source:HGNC Symbol;Acc:HGNC:4664]	protein_coding	0.2415	1.1822	0.0041
ENSG00000075218	GTSE1	G-2 and S-phase expressed 1 [Source:HGNC Symbol;Acc:HGNC:13698]	protein_coding	-0.5574	-1.4716	0.0113
ENSG00000164116	GUCY1A3	guanylate cyclase 1, soluble, alpha 3 [Source:HGNC Symbol;Acc:HGNC:4685]	protein_coding	0.4769	1.3917	0.0356
ENSG00000061918	GUCY1B3	guanylate cyclase 1, soluble, beta 3 [Source:HGNC Symbol;Acc:HGNC:4687]	protein_coding	0.461	1.3765	0.0379
ENSG00000172986	GXYLT2	glucoside xylosyltransferase 2 [Source:HGNC Symbol;Acc:HGNC:33383]	protein_coding	0.5323	1.4462	0.0166
ENSG00000056998	GYG2	glycogenin 2 [Source:HGNC Symbol;Acc:HGNC:4700]	protein_coding	0.4381	1.3548	0.0116
ENSG00000130600	H19	H19, imprinted maternally expressed transcript (non-protein coding) [Source:HGNC Symbol;Acc:HGNC:4713]	processed_transcript	-0.4213	-1.3391	0.0451
ENSG00000246705	H2AFJ	H2A histone family, member J [Source:HGNC Symbol;Acc:HGNC:14456]	protein_coding	0.5075	1.4215	0.0006
ENSG00000162882	HAAO	3-hydroxyanthranilate 3,4-dioxygenase [Source:HGNC Symbol;Acc:HGNC:4796]	protein_coding	0.6257	1.543	0.0004
ENSG00000103044	HAS3	hyaluronan synthase 3 [Source:HGNC Symbol;Acc:HGNC:4820]	protein_coding	-0.6085	-1.5247	0.0009
ENSG00000143575	HAX1	HCLS1 associated protein X-1 [Source:HGNC Symbol;Acc:HGNC:16915]	protein_coding	0.2606	1.198	0.0496
ENSG00000004961	HCCS	holocytochrome c synthase [Source:HGNC Symbol;Acc:HGNC:4837]	protein_coding	-0.2213	-1.1658	0.0458
ENSG00000119431	HDHD3	haloacid dehalogenase-like hydrolase domain containing 3 [Source:HGNC Symbol;Acc:HGNC:28171]	protein_coding	0.4228	1.3405	0.0126
ENSG00000126107	HECTD3	HECT domain containing E3 ubiquitin protein ligase 3 [Source:HGNC Symbol;Acc:HGNC:26117]	protein_coding	0.2475	1.1871	0.0143
ENSG00000198265	HELZ	helicase with zinc finger [Source:HGNC Symbol;Acc:HGNC:16878]	protein_coding	-0.288	-1.221	0.0443
ENSG00000114315	HES1	hes family bHLH transcription factor 1 [Source:HGNC Symbol;Acc:HGNC:5192]	protein_coding	0.6293	1.5468	1.4573e-06
ENSG00000188290	HES4	hes family bHLH transcription factor 4 [Source:HGNC Symbol;Acc:HGNC:24149]	protein_coding	0.5409	1.4549	0.0149
ENSG00000144485	HES6	hes family bHLH transcription factor 6 [Source:HGNC Symbol;Acc:HGNC:18254]	protein_coding	0.5492	1.4632	0.0107
ENSG00000168517	HEXIM2	hexamethylene bis-acetamide inducible 2 [Source:HGNC Symbol;Acc:HGNC:28591]	protein_coding	0.495	1.4093	0.0281
ENSG00000135547	HEY2	hes-related family bHLH transcription factor with YRPW motif 2 [Source:HGNC Symbol;Acc:HGNC:4881]	protein_coding	0.3768	1.2985	0.0295
ENSG00000113924	HGD	homogentisate 1,2-dioxygenase [Source:HGNC Symbol;Acc:HGNC:4892]	protein_coding	0.5054	1.4196	0.0113
ENSG00000165102	HGSNAT	heparan-alpha-glucosaminide N-acetyltransferase [Source:HGNC Symbol;Acc:HGNC:26527]	protein_coding	-0.3312	-1.258	0.0016
ENSG00000156875	HIAT1	hippocampus abundant transcript 1 [Source:HGNC Symbol;Acc:HGNC:23363]	protein_coding	-0.2247	-1.1685	0.0393
ENSG00000148110	HIATL1	hippocampus abundant transcript-like 1 [Source:HGNC Symbol;Acc:HGNC:23376]	protein_coding	-0.228	-1.1712	0.0205
ENSG00000167861	HID1	HID1 domain containing [Source:HGNC Symbol;Acc:HGNC:15736]	protein_coding	0.7473	1.6786	2.9481e-05
ENSG00000137133	HINT2	histidine triad nucleotide binding protein 2 [Source:HGNC Symbol;Acc:HGNC:18344]	protein_coding	0.4087	1.3275	0.035
ENSG00000180596	HIST1H2BC	histone cluster 1, H2bc [Source:HGNC Symbol;Acc:HGNC:4757]	protein_coding	0.5184	1.4324	0.0184
ENSG00000184678	HIST2H2BE	histone cluster 2, H2be [Source:HGNC Symbol;Acc:HGNC:4760]	protein_coding	0.4163	1.3345	0.031
ENSG00000203814	HIST2H2BF	histone cluster 2, H2bf [Source:HGNC Symbol;Acc:HGNC:24700]	protein_coding	0.4467	1.3629	0.0214
ENSG00000010818	HIVEP2	human immunodeficiency virus type I enhancer binding protein 2 [Source:HGNC Symbol;Acc:HGNC:4921]	protein_coding	-0.3119	-1.2414	0.0009
ENSG00000123485	HJURP	Holliday junction recognition protein [Source:HGNC Symbol;Acc:HGNC:25444]	protein_coding	-0.502	-1.4162	0.0238
ENSG00000204257	HLA-DMA	major histocompatibility complex, class II, DM alpha [Source:HGNC Symbol;Acc:HGNC:4934]	protein_coding	0.6913	1.6148	0.0006
ENSG00000231389	HLA-DPA1	major histocompatibility complex, class II, DP alpha 1 [Source:HGNC Symbol;Acc:HGNC:4938]	protein_coding	0.8628	1.8186	9.2616e-07
ENSG00000223865	HLA-DPB1	major histocompatibility complex, class II, DP beta 1 [Source:HGNC Symbol;Acc:HGNC:4940]	protein_coding	0.6057	1.5217	0.0004
ENSG00000196126	HLA-DRB1	major histocompatibility complex, class II, DR beta 1 [Source:HGNC Symbol;Acc:HGNC:4948]	protein_coding	0.8338	1.7824	3.7459e-05
ENSG00000204622	HLA-J	major histocompatibility complex, class I, J (pseudogene) [Source:HGNC Symbol;Acc:HGNC:4967]	transcribed_unprocessed_pseudogene	0.3565	1.2803	0.0329
ENSG00000148357	HMCN2	hemicentin 2 [Source:HGNC Symbol;Acc:HGNC:21293]	protein_coding	0.322	1.2501	0.0491
ENSG00000233155	HMGA1P8	high mobility group AT-hook 1 pseudogene 8 (functional) [Source:HGNC Symbol;Acc:HGNC:39183]	processed_pseudogene	0.4156	1.3338	0.0104
ENSG00000113161	HMGCR	3-hydroxy-3-methylglutaryl-CoA reductase [Source:HGNC Symbol;Acc:HGNC:5006]	protein_coding	-0.5241	-1.438	3.1735e-09
ENSG00000112972	HMGCS1	3-hydroxy-3-methylglutaryl-CoA synthase 1 (soluble) [Source:HGNC Symbol;Acc:HGNC:5007]	protein_coding	-0.4189	-1.3369	0.0025
ENSG00000179362	HMGN2P46	high mobility group nucleosomal binding domain 2 pseudogene 46 [Source:HGNC Symbol;Acc:HGNC:26817]	transcribed_processed_pseudogene	0.5721	1.4867	0.0015
ENSG00000100281	HMGXB4	HMG box domain containing 4 [Source:HGNC Symbol;Acc:HGNC:5003]	protein_coding	-0.298	-1.2294	0.015
ENSG00000164749	HNF4G	hepatocyte nuclear factor 4, gamma [Source:HGNC Symbol;Acc:HGNC:5026]	protein_coding	0.7065	1.6319	7.6884e-05
ENSG00000150540	HNMT	histamine N-methyltransferase [Source:HGNC Symbol;Acc:HGNC:5028]	protein_coding	0.5375	1.4515	0.0135
ENSG00000197451	HNRNPAB	heterogeneous nuclear ribonucleoprotein A/B [Source:HGNC Symbol;Acc:HGNC:5034]	protein_coding	-0.2139	-1.1599	0.0206
ENSG00000152413	HOMER1	homer homolog 1 (Drosophila) [Source:HGNC Symbol;Acc:HGNC:17512]	protein_coding	-0.3445	-1.2698	0.0317
ENSG00000095066	HOOK2	hook microtubule-tethering protein 2 [Source:HGNC Symbol;Acc:HGNC:19885]	protein_coding	0.3467	1.2717	0.0096
ENSG00000173917	HOXB2	homeobox B2 [Source:HGNC Symbol;Acc:HGNC:5113]	protein_coding	0.6106	1.5269	0.0028
ENSG00000120093	HOXB3	homeobox B3 [Source:HGNC Symbol;Acc:HGNC:5114]	protein_coding	0.4272	1.3446	0.0335
ENSG00000182742	HOXB4	homeobox B4 [Source:HGNC Symbol;Acc:HGNC:5115]	protein_coding	0.3884	1.309	0.031
ENSG00000230148	HOXB-AS1	HOXB cluster antisense RNA 1 [Source:HGNC Symbol;Acc:HGNC:43744]	antisense	0.4326	1.3497	0.0078
ENSG00000133328	HRASLS2	HRAS-like suppressor 2 [Source:HGNC Symbol;Acc:HGNC:17824]	protein_coding	0.4699	1.385	0.0356
ENSG00000196639	HRH1	histamine receptor H1 [Source:HGNC Symbol;Acc:HGNC:5182]	protein_coding	-0.5104	-1.4245	0.0015
ENSG00000135116	HRK	harakiri, BCL2 interacting protein [Source:HGNC Symbol;Acc:HGNC:5185]	protein_coding	0.3821	1.3033	0.022
ENSG00000122254	HS3ST2	heparan sulfate (glucosamine) 3-O-sulfotransferase 2 [Source:HGNC Symbol;Acc:HGNC:5195]	protein_coding	-0.4452	-1.3615	0.0302
ENSG00000117594	HSD11B1	hydroxysteroid (11-beta) dehydrogenase 1 [Source:HGNC Symbol;Acc:HGNC:5208]	protein_coding	-0.555	-1.4692	0.0103
ENSG00000149084	HSD17B12	hydroxysteroid (17-beta) dehydrogenase 12 [Source:HGNC Symbol;Acc:HGNC:18646]	protein_coding	-0.2415	-1.1822	0.0411
ENSG00000196684	HSH2D	hematopoietic SH2 domain containing [Source:HGNC Symbol;Acc:HGNC:24920]	protein_coding	0.4718	1.3868	0.0376
ENSG00000126803	HSPA2	heat shock 70kDa protein 2 [Source:HGNC Symbol;Acc:HGNC:5235]	protein_coding	-0.4038	-1.323	0.0375
ENSG00000106211	HSPB1	heat shock 27kDa protein 1 [Source:HGNC Symbol;Acc:HGNC:5246]	protein_coding	0.4674	1.3826	0.0243
ENSG00000251348	HSPD1P11	heat shock 60kDa protein 1 (chaperonin) pseudogene 11 [Source:HGNC Symbol;Acc:HGNC:35142]	processed_pseudogene	0.3394	1.2652	0.0238
ENSG00000106302	HYAL4	hyaluronoglucosaminidase 4 [Source:HGNC Symbol;Acc:HGNC:5323]	protein_coding	0.3598	1.2832	0.0236
ENSG00000157423	HYDIN	HYDIN, axonemal central pair apparatus protein [Source:HGNC Symbol;Acc:HGNC:19368]	protein_coding	0.7467	1.6779	3.6733e-05
ENSG00000242028	HYPK	huntingtin interacting protein K [Source:HGNC Symbol;Acc:HGNC:18418]	protein_coding	0.4756	1.3905	0.0243
ENSG00000105376	ICAM5	intercellular adhesion molecule 5, telencephalin [Source:HGNC Symbol;Acc:HGNC:5348]	protein_coding	0.4359	1.3528	0.0487
ENSG00000125968	ID1	inhibitor of DNA binding 1, dominant negative helix-loop-helix protein [Source:HGNC Symbol;Acc:HGNC:5360]	protein_coding	0.5311	1.445	0.0033
ENSG00000067064	IDI1	isopentenyl-diphosphate delta isomerase 1 [Source:HGNC Symbol;Acc:HGNC:5387]	protein_coding	-0.3854	-1.3062	0.0059
ENSG00000232656	IDI2-AS1	IDI2 antisense RNA 1 [Source:HGNC Symbol;Acc:HGNC:30885]	antisense	-0.404	-1.3231	0.0247
ENSG00000148057	IDNK	idnK, gluconokinase homolog (E. coli) [Source:HGNC Symbol;Acc:HGNC:31367]	protein_coding	0.4475	1.3637	0.0442
ENSG00000131203	IDO1	indoleamine 2,3-dioxygenase 1 [Source:HGNC Symbol;Acc:HGNC:6059]	protein_coding	1.2067	2.308	3.0144e-11
ENSG00000134049	IER3IP1	immediate early response 3 interacting protein 1 [Source:HGNC Symbol;Acc:HGNC:18550]	protein_coding	-0.4509	-1.3669	0.008
ENSG00000169991	IFFO2	intermediate filament family orphan 2 [Source:HGNC Symbol;Acc:HGNC:27006]	protein_coding	-0.769	-1.704	5.8086e-07
ENSG00000165949	IFI27	interferon, alpha-inducible protein 27 [Source:HGNC Symbol;Acc:HGNC:5397]	protein_coding	0.5196	1.4335	0.0165
ENSG00000137965	IFI44	interferon-induced protein 44 [Source:HGNC Symbol;Acc:HGNC:16938]	protein_coding	0.4506	1.3666	0.0495
ENSG00000137959	IFI44L	interferon-induced protein 44-like [Source:HGNC Symbol;Acc:HGNC:17817]	protein_coding	0.7795	1.7165	3.6602e-06
ENSG00000126709	IFI6	interferon, alpha-inducible protein 6 [Source:HGNC Symbol;Acc:HGNC:4054]	protein_coding	0.6625	1.5828	0.0009
ENSG00000185745	IFIT1	interferon-induced protein with tetratricopeptide repeats 1 [Source:HGNC Symbol;Acc:HGNC:5407]	protein_coding	0.7088	1.6344	0.0002
ENSG00000119922	IFIT2	interferon-induced protein with tetratricopeptide repeats 2 [Source:HGNC Symbol;Acc:HGNC:5409]	protein_coding	0.7827	1.7203	0.0001
ENSG00000244242	IFITM10	interferon induced transmembrane protein 10 [Source:HGNC Symbol;Acc:HGNC:40022]	protein_coding	0.6661	1.5868	0.0009
ENSG00000140443	IGF1R	insulin-like growth factor 1 receptor [Source:HGNC Symbol;Acc:HGNC:5465]	protein_coding	-0.2517	-1.1906	0.0212
ENSG00000115461	IGFBP5	insulin-like growth factor binding protein 5 [Source:HGNC Symbol;Acc:HGNC:5474]	protein_coding	0.4947	1.4091	0.0069
ENSG00000152580	IGSF10	immunoglobulin superfamily, member 10 [Source:HGNC Symbol;Acc:HGNC:26384]	protein_coding	0.4558	1.3716	0.0158
ENSG00000183067	IGSF5	immunoglobulin superfamily, member 5 [Source:HGNC Symbol;Acc:HGNC:5952]	protein_coding	0.3254	1.253	0.0294
ENSG00000263528	IKBKE	inhibitor of kappa light polypeptide gene enhancer in B-cells, kinase epsilon [Source:HGNC Symbol;Acc:HGNC:14552]	protein_coding	0.3424	1.2679	0.0323
ENSG00000123496	IL13RA2	interleukin 13 receptor, alpha 2 [Source:HGNC Symbol;Acc:HGNC:5975]	protein_coding	-0.8608	-1.8161	1.1528e-05
ENSG00000172349	IL16	interleukin 16 [Source:HGNC Symbol;Acc:HGNC:5980]	protein_coding	0.5791	1.494	0.0019
ENSG00000163702	IL17RC	interleukin 17 receptor C [Source:HGNC Symbol;Acc:HGNC:18358]	protein_coding	0.3851	1.3059	0.0366
ENSG00000142224	IL19	interleukin 19 [Source:HGNC Symbol;Acc:HGNC:5990]	protein_coding	0.3246	1.2523	0.0384
ENSG00000115008	IL1A	interleukin 1, alpha [Source:HGNC Symbol;Acc:HGNC:5991]	protein_coding	-0.4631	-1.3785	0.037
ENSG00000125538	IL1B	interleukin 1, beta [Source:HGNC Symbol;Acc:HGNC:5992]	protein_coding	-0.4738	-1.3888	0.0263
ENSG00000147168	IL2RG	interleukin 2 receptor, gamma [Source:HGNC Symbol;Acc:HGNC:6010]	protein_coding	0.3739	1.2959	0.0306
ENSG00000137033	IL33	interleukin 33 [Source:HGNC Symbol;Acc:HGNC:16028]	protein_coding	-0.5098	-1.4238	0.0232
ENSG00000157368	IL34	interleukin 34 [Source:HGNC Symbol;Acc:HGNC:28529]	protein_coding	0.4022	1.3215	0.0338
ENSG00000160712	IL6R	interleukin 6 receptor [Source:HGNC Symbol;Acc:HGNC:6019]	protein_coding	-0.3745	-1.2964	0.0037
ENSG00000134352	IL6ST	interleukin 6 signal transducer [Source:HGNC Symbol;Acc:HGNC:6021]	protein_coding	-0.4248	-1.3424	0.0144
ENSG00000145103	ILDR1	immunoglobulin-like domain containing receptor 1 [Source:HGNC Symbol;Acc:HGNC:28741]	protein_coding	0.5205	1.4344	0.014
ENSG00000177971	IMP3	IMP3, U3 small nucleolar ribonucleoprotein [Source:HGNC Symbol;Acc:HGNC:14497]	protein_coding	0.3963	1.3162	0.0004
ENSG00000104331	IMPAD1	inositol monophosphatase domain containing 1 [Source:HGNC Symbol;Acc:HGNC:26019]	protein_coding	-0.3208	-1.249	0.0261
ENSG00000232133	IMPDH1P10	IMP (inosine monophosphate) dehydrogenase 1 pseudogene 10 [Source:HGNC Symbol;Acc:HGNC:33965]	processed_pseudogene	-0.57	-1.4845	0.002
ENSG00000071243	ING3	inhibitor of growth family, member 3 [Source:HGNC Symbol;Acc:HGNC:14587]	protein_coding	-0.3771	-1.2987	0.0199
ENSG00000123999	INHA	inhibin, alpha [Source:HGNC Symbol;Acc:HGNC:6065]	protein_coding	0.4353	1.3522	0.0228
ENSG00000163083	INHBB	inhibin, beta B [Source:HGNC Symbol;Acc:HGNC:6067]	protein_coding	0.7462	1.6774	3.6904e-05
ENSG00000128908	INO80	INO80 complex subunit [Source:HGNC Symbol;Acc:HGNC:26956]	protein_coding	-0.2454	-1.1854	0.0173
ENSG00000109452	INPP4B	inositol polyphosphate-4-phosphatase, type II, 105kDa [Source:HGNC Symbol;Acc:HGNC:6075]	protein_coding	-0.4316	-1.3488	0.0141
ENSG00000168918	INPP5D	inositol polyphosphate-5-phosphatase, 145kDa [Source:HGNC Symbol;Acc:HGNC:6079]	protein_coding	0.7265	1.6546	3.3125e-06
ENSG00000186480	INSIG1	insulin induced gene 1 [Source:HGNC Symbol;Acc:HGNC:6083]	protein_coding	-0.5833	-1.4983	1.2881e-05
ENSG00000164880	INTS1	integrator complex subunit 1 [Source:HGNC Symbol;Acc:HGNC:24555]	protein_coding	0.2578	1.1956	0.0318
ENSG00000108506	INTS2	integrator complex subunit 2 [Source:HGNC Symbol;Acc:HGNC:29241]	protein_coding	-0.3897	-1.3101	0.0175
ENSG00000161896	IP6K3	inositol hexakisphosphate kinase 3 [Source:HGNC Symbol;Acc:HGNC:17269]	protein_coding	0.7697	1.705	1.1858e-05
ENSG00000205339	IPO7	importin 7 [Source:HGNC Symbol;Acc:HGNC:9852]	protein_coding	-0.2796	-1.2139	0.019
ENSG00000166578	IQCD	IQ motif containing D [Source:HGNC Symbol;Acc:HGNC:25168]	protein_coding	0.8363	1.7854	1.5731e-05
ENSG00000145703	IQGAP2	IQ motif containing GTPase activating protein 2 [Source:HGNC Symbol;Acc:HGNC:6111]	protein_coding	0.6204	1.5373	0.0002
ENSG00000164675	IQUB	IQ motif and ubiquitin domain containing [Source:HGNC Symbol;Acc:HGNC:21995]	protein_coding	0.6763	1.5981	0.0002
ENSG00000168310	IRF2	interferon regulatory factor 2 [Source:HGNC Symbol;Acc:HGNC:6117]	protein_coding	0.3328	1.2595	0.0126
ENSG00000119669	IRF2BPL	interferon regulatory factor 2 binding protein-like [Source:HGNC Symbol;Acc:HGNC:14282]	protein_coding	0.7681	1.703	9.1183e-08
ENSG00000126456	IRF3	interferon regulatory factor 3 [Source:HGNC Symbol;Acc:HGNC:6118]	protein_coding	0.2723	1.2078	0.0323
ENSG00000185507	IRF7	interferon regulatory factor 7 [Source:HGNC Symbol;Acc:HGNC:6122]	protein_coding	0.49	1.4044	0.0299
ENSG00000213928	IRF9	interferon regulatory factor 9 [Source:HGNC Symbol;Acc:HGNC:6131]	protein_coding	0.45	1.3661	0.0413
ENSG00000177508	IRX3	iroquois homeobox 3 [Source:HGNC Symbol;Acc:HGNC:14360]	protein_coding	0.9109	1.8803	8.1762e-07
ENSG00000136003	ISCU	iron-sulfur cluster assembly enzyme [Source:HGNC Symbol;Acc:HGNC:29882]	protein_coding	0.3002	1.2313	0.0073
ENSG00000187608	ISG15	ISG15 ubiquitin-like modifier [Source:HGNC Symbol;Acc:HGNC:4053]	protein_coding	0.4818	1.3965	0.0339
ENSG00000063241	ISOC2	isochorismatase domain containing 2 [Source:HGNC Symbol;Acc:HGNC:26278]	protein_coding	0.3735	1.2955	0.0223
ENSG00000105655	ISYNA1	inositol-3-phosphate synthase 1 [Source:HGNC Symbol;Acc:HGNC:29821]	protein_coding	0.545	1.459	0.0027
ENSG00000078747	ITCH	itchy E3 ubiquitin protein ligase [Source:HGNC Symbol;Acc:HGNC:13890]	protein_coding	-0.3336	-1.2601	0.0054
ENSG00000167930	ITFG3	integrin alpha FG-GAP repeat containing 3 [Source:HGNC Symbol;Acc:HGNC:14163]	protein_coding	0.3424	1.2679	0.0271
ENSG00000164171	ITGA2	integrin, alpha 2 (CD49B, alpha 2 subunit of VLA-2 receptor) [Source:HGNC Symbol;Acc:HGNC:6137]	protein_coding	-0.4358	-1.3526	0.0171
ENSG00000135424	ITGA7	integrin, alpha 7 [Source:HGNC Symbol;Acc:HGNC:6143]	protein_coding	0.4787	1.3935	0.0203
ENSG00000138448	ITGAV	integrin, alpha V [Source:HGNC Symbol;Acc:HGNC:6150]	protein_coding	-0.4038	-1.3229	0.0432
ENSG00000150093	ITGB1	integrin, beta 1 (fibronectin receptor, beta polypeptide, antigen CD29 includes MDF2, MSK12) [Source:HGNC Symbol;Acc:HGNC:6153]	protein_coding	-0.4436	-1.36	0.006
ENSG00000115221	ITGB6	integrin, beta 6 [Source:HGNC Symbol;Acc:HGNC:6161]	protein_coding	-0.4547	-1.3705	0.0204
ENSG00000078596	ITM2A	integral membrane protein 2A [Source:HGNC Symbol;Acc:HGNC:6173]	protein_coding	-0.3644	-1.2874	0.032
ENSG00000143772	ITPKB	inositol-trisphosphate 3-kinase B [Source:HGNC Symbol;Acc:HGNC:6179]	protein_coding	0.4067	1.3256	0.0194
ENSG00000009765	IYD	iodotyrosine deiodinase [Source:HGNC Symbol;Acc:HGNC:21071]	protein_coding	0.6784	1.6003	0.0003
ENSG00000043143	JADE2	jade family PHD finger 2 [Source:HGNC Symbol;Acc:HGNC:22984]	protein_coding	0.4667	1.3819	1.0277e-05
ENSG00000050130	JKAMP	JNK1/MAPK8-associated membrane protein [Source:HGNC Symbol;Acc:HGNC:20184]	protein_coding	-0.3008	-1.2318	0.0255
ENSG00000152409	JMY	junction mediating and regulatory protein, p53 cofactor [Source:HGNC Symbol;Acc:HGNC:28916]	protein_coding	0.5465	1.4605	0.0016
ENSG00000154118	JPH3	junctophilin 3 [Source:HGNC Symbol;Acc:HGNC:14203]	protein_coding	0.3048	1.2352	0.0383
ENSG00000107104	KANK1	KN motif and ankyrin repeat domains 1 [Source:HGNC Symbol;Acc:HGNC:19309]	protein_coding	0.3227	1.2507	0.0491
ENSG00000114982	KANSL3	KAT8 regulatory NSL complex subunit 3 [Source:HGNC Symbol;Acc:HGNC:25473]	protein_coding	-0.3094	-1.2392	0.0009
ENSG00000108773	KAT2A	K(lysine) acetyltransferase 2A [Source:HGNC Symbol;Acc:HGNC:4201]	protein_coding	0.3434	1.2688	0.0088
ENSG00000136504	KAT7	K(lysine) acetyltransferase 7 [Source:HGNC Symbol;Acc:HGNC:17016]	protein_coding	0.3235	1.2513	0.0032
ENSG00000167216	KATNAL2	katanin p60 subunit A-like 2 [Source:HGNC Symbol;Acc:HGNC:25387]	protein_coding	0.5664	1.4808	0.0027
ENSG00000253320	KB-1507C5.2		antisense	0.5442	1.4582	0.0036
ENSG00000163376	KBTBD8	kelch repeat and BTB (POZ) domain containing 8 [Source:HGNC Symbol;Acc:HGNC:30691]	protein_coding	-0.54	-1.4539	0.012
ENSG00000131398	KCNC3	potassium voltage-gated channel, Shaw-related subfamily, member 3 [Source:HGNC Symbol;Acc:HGNC:6235]	protein_coding	0.4635	1.3789	0.0098
ENSG00000171385	KCND3	potassium voltage-gated channel, Shal-related subfamily, member 3 [Source:HGNC Symbol;Acc:HGNC:6239]	protein_coding	0.586	1.5011	0.0054
ENSG00000180509	KCNE1	potassium voltage-gated channel, Isk-related family, member 1 [Source:HGNC Symbol;Acc:HGNC:6240]	protein_coding	0.6574	1.5772	0.0001
ENSG00000175538	KCNE3	potassium voltage-gated channel, Isk-related family, member 3 [Source:HGNC Symbol;Acc:HGNC:6243]	protein_coding	0.8599	1.8149	9.2388e-07
ENSG00000135519	KCNH3	potassium voltage-gated channel, subfamily H (eag-related), member 3 [Source:HGNC Symbol;Acc:HGNC:6252]	protein_coding	0.55	1.464	0.0025
ENSG00000182324	KCNJ14	potassium inwardly-rectifying channel, subfamily J, member 14 [Source:HGNC Symbol;Acc:HGNC:6260]	protein_coding	-0.5144	-1.4284	0.0171
ENSG00000267365	KCNJ2-AS1	KCNJ2 antisense RNA 1 (head to head) [Source:HGNC Symbol;Acc:HGNC:43720]	antisense	0.502	1.4162	0.0043
ENSG00000124249	KCNK15	potassium channel, subfamily K, member 15 [Source:HGNC Symbol;Acc:HGNC:13814]	protein_coding	0.3684	1.2909	0.0212
ENSG00000164626	KCNK5	potassium channel, subfamily K, member 5 [Source:HGNC Symbol;Acc:HGNC:6280]	protein_coding	0.5447	1.4587	0.0093
ENSG00000053918	KCNQ1	potassium voltage-gated channel, KQT-like subfamily, member 1 [Source:HGNC Symbol;Acc:HGNC:6294]	protein_coding	0.7228	1.6504	0.0003
ENSG00000198553	KCNRG	potassium channel regulator [Source:HGNC Symbol;Acc:HGNC:18893]	protein_coding	0.4265	1.344	0.0233
ENSG00000135253	KCP	kielin/chordin-like protein [Source:HGNC Symbol;Acc:HGNC:17585]	protein_coding	0.466	1.3812	0.0409
ENSG00000178695	KCTD12	potassium channel tetramerization domain containing 12 [Source:HGNC Symbol;Acc:HGNC:14678]	protein_coding	-0.3726	-1.2947	0.0266
ENSG00000104756	KCTD9	potassium channel tetramerization domain containing 9 [Source:HGNC Symbol;Acc:HGNC:22401]	protein_coding	-0.2597	-1.1972	0.016
ENSG00000136240	KDELR2	KDEL (Lys-Asp-Glu-Leu) endoplasmic reticulum protein retention receptor 2 [Source:HGNC Symbol;Acc:HGNC:6305]	protein_coding	-0.2001	-1.1488	0.0359
ENSG00000128052	KDR	kinase insert domain receptor (a type III receptor tyrosine kinase) [Source:HGNC Symbol;Acc:HGNC:6307]	protein_coding	0.7538	1.6862	5.0583e-05
ENSG00000121774	KHDRBS1	KH domain containing, RNA binding, signal transduction associated 1 [Source:HGNC Symbol;Acc:HGNC:18116]	protein_coding	-0.1776	-1.131	0.0036
ENSG00000166803	KIAA0101	KIAA0101 [Source:HGNC Symbol;Acc:HGNC:28961]	protein_coding	-0.4899	-1.4044	0.027
ENSG00000185261	KIAA0825	KIAA0825 [Source:HGNC Symbol;Acc:HGNC:28532]	protein_coding	0.4477	1.3638	0.0365
ENSG00000136051	KIAA1033	KIAA1033 [Source:HGNC Symbol;Acc:HGNC:29174]	protein_coding	-0.3766	-1.2983	0.0117
ENSG00000069712	KIAA1107	KIAA1107 [Source:HGNC Symbol;Acc:HGNC:29192]	protein_coding	0.477	1.3919	0.0317
ENSG00000114656	KIAA1257	KIAA1257 [Source:HGNC Symbol;Acc:HGNC:29231]	protein_coding	0.4965	1.4107	0.0057
ENSG00000116299	KIAA1324	KIAA1324 [Source:HGNC Symbol;Acc:HGNC:29618]	protein_coding	0.4234	1.3411	0.0499
ENSG00000250305	KIAA1456	KIAA1456 [Source:HGNC Symbol;Acc:HGNC:26725]	protein_coding	0.4215	1.3393	0.0211
ENSG00000165757	KIAA1462	KIAA1462 [Source:HGNC Symbol;Acc:HGNC:29283]	protein_coding	0.3419	1.2674	0.0382
ENSG00000162522	KIAA1522	KIAA1522 [Source:HGNC Symbol;Acc:HGNC:29301]	protein_coding	0.3099	1.2396	0.0088
ENSG00000138160	KIF11	kinesin family member 11 [Source:HGNC Symbol;Acc:HGNC:6388]	protein_coding	-0.4659	-1.3812	0.0354
ENSG00000197892	KIF13B	kinesin family member 13B [Source:HGNC Symbol;Acc:HGNC:14405]	protein_coding	0.3248	1.2525	0.0234
ENSG00000118193	KIF14	kinesin family member 14 [Source:HGNC Symbol;Acc:HGNC:19181]	protein_coding	-0.7247	-1.6525	0.0004
ENSG00000186185	KIF18B	kinesin family member 18B [Source:HGNC Symbol;Acc:HGNC:27102]	protein_coding	-0.6857	-1.6085	0.0008
ENSG00000196169	KIF19	kinesin family member 19 [Source:HGNC Symbol;Acc:HGNC:26735]	protein_coding	0.8764	1.8359	7.1872e-07
ENSG00000137807	KIF23	kinesin family member 23 [Source:HGNC Symbol;Acc:HGNC:6392]	protein_coding	-0.5539	-1.468	0.0078
ENSG00000155980	KIF5A	kinesin family member 5A [Source:HGNC Symbol;Acc:HGNC:6323]	protein_coding	-0.3791	-1.3005	0.0329
ENSG00000164627	KIF6	kinesin family member 6 [Source:HGNC Symbol;Acc:HGNC:21202]	protein_coding	0.6286	1.5461	0.0003
ENSG00000167702	KIFC2	kinesin family member C2 [Source:HGNC Symbol;Acc:HGNC:29530]	protein_coding	0.365	1.2878	0.0443
ENSG00000149571	KIRREL3	kin of IRRE like 3 (Drosophila) [Source:HGNC Symbol;Acc:HGNC:23204]	protein_coding	0.3567	1.2805	0.0183
ENSG00000157404	KIT	v-kit Hardy-Zuckerman 4 feline sarcoma viral oncogene homolog [Source:HGNC Symbol;Acc:HGNC:6342]	protein_coding	0.5454	1.4594	0.0009
ENSG00000118922	KLF12	Kruppel-like factor 12 [Source:HGNC Symbol;Acc:HGNC:6346]	protein_coding	-0.5849	-1.4999	0.0017
ENSG00000231160	KLF3-AS1	KLF3 antisense RNA 1 [Source:HGNC Symbol;Acc:HGNC:25796]	processed_transcript	0.3828	1.3039	0.0314
ENSG00000136826	KLF4	Kruppel-like factor 4 (gut) [Source:HGNC Symbol;Acc:HGNC:6348]	protein_coding	0.4229	1.3406	0.0353
ENSG00000119138	KLF9	Kruppel-like factor 9 [Source:HGNC Symbol;Acc:HGNC:1123]	protein_coding	0.4007	1.3202	0.0103
ENSG00000179023	KLHDC7A	kelch domain containing 7A [Source:HGNC Symbol;Acc:HGNC:26791]	protein_coding	0.5734	1.488	0.0058
ENSG00000130487	KLHDC7B	kelch domain containing 7B [Source:HGNC Symbol;Acc:HGNC:25145]	protein_coding	0.9029	1.8698	6.8906e-07
ENSG00000162755	KLHDC9	kelch domain containing 9 [Source:HGNC Symbol;Acc:HGNC:28489]	protein_coding	0.5015	1.4157	0.0202
ENSG00000162413	KLHL21	kelch-like family member 21 [Source:HGNC Symbol;Acc:HGNC:29041]	protein_coding	-0.2869	-1.22	0.0336
ENSG00000167487	KLHL26	kelch-like family member 26 [Source:HGNC Symbol;Acc:HGNC:25623]	protein_coding	0.3909	1.3113	0.0331
ENSG00000179454	KLHL28	kelch-like family member 28 [Source:HGNC Symbol;Acc:HGNC:19741]	protein_coding	-0.5848	-1.4999	0.0015
ENSG00000186231	KLHL32	kelch-like family member 32 [Source:HGNC Symbol;Acc:HGNC:21221]	protein_coding	0.3562	1.28	0.0255
ENSG00000239474	KLHL41	kelch-like family member 41 [Source:HGNC Symbol;Acc:HGNC:16905]	protein_coding	0.4035	1.3227	0.0085
ENSG00000172578	KLHL6	kelch-like family member 6 [Source:HGNC Symbol;Acc:HGNC:18653]	protein_coding	0.6347	1.5526	0.0003
ENSG00000129451	KLK10	kallikrein-related peptidase 10 [Source:HGNC Symbol;Acc:HGNC:6358]	protein_coding	0.4805	1.3953	0.0272
ENSG00000167757	KLK11	kallikrein-related peptidase 11 [Source:HGNC Symbol;Acc:HGNC:6359]	protein_coding	0.4774	1.3922	0.0315
ENSG00000269741	KLK9	kallikrein-related peptidase 9 [Source:HGNC Symbol;Acc:HGNC:6370]	protein_coding	-0.3224	-1.2504	0.0255
ENSG00000117009	KMO	kynurenine 3-monooxygenase (kynurenine 3-hydroxylase) [Source:HGNC Symbol;Acc:HGNC:6381]	protein_coding	0.4278	1.3451	0.0449
ENSG00000171798	KNDC1	kinase non-catalytic C-lobe domain (KIND) containing 1 [Source:HGNC Symbol;Acc:HGNC:29374]	protein_coding	0.6039	1.5199	0.0004
ENSG00000186432	KPNA4	karyopherin alpha 4 (importin alpha 3) [Source:HGNC Symbol;Acc:HGNC:6397]	protein_coding	-0.4205	-1.3384	9.3908e-06
ENSG00000203786	KPRP	keratinocyte proline-rich protein [Source:HGNC Symbol;Acc:HGNC:31823]	protein_coding	-0.5718	-1.4864	0.0007
ENSG00000133619	KRBA1	KRAB-A domain containing 1 [Source:HGNC Symbol;Acc:HGNC:22228]	protein_coding	0.335	1.2614	0.0318
ENSG00000172086	KRCC1	lysine-rich coiled-coil 1 [Source:HGNC Symbol;Acc:HGNC:28039]	protein_coding	-0.5133	-1.4273	0.0014
ENSG00000129347	KRI1	KRI1 homolog (S. cerevisiae) [Source:HGNC Symbol;Acc:HGNC:25769]	protein_coding	0.2856	1.2189	0.0421
ENSG00000111615	KRR1	KRR1, small subunit (SSU) processome component, homolog (yeast) [Source:HGNC Symbol;Acc:HGNC:5176]	protein_coding	-0.2428	-1.1833	0.0252
ENSG00000186847	KRT14	keratin 14 [Source:HGNC Symbol;Acc:HGNC:6416]	protein_coding	-0.4344	-1.3514	0.0302
ENSG00000214856	KRT16P1	keratin 16 pseudogene 1 [Source:HGNC Symbol;Acc:HGNC:6420]	transcribed_unprocessed_pseudogene	-0.3633	-1.2863	0.0495
ENSG00000171345	KRT19	keratin 19 [Source:HGNC Symbol;Acc:HGNC:6436]	protein_coding	0.3114	1.2409	0.0298
ENSG00000108244	KRT23	keratin 23 (histone deacetylase inducible) [Source:HGNC Symbol;Acc:HGNC:6438]	protein_coding	0.5355	1.4495	0.0139
ENSG00000186442	KRT3	keratin 3 [Source:HGNC Symbol;Acc:HGNC:6440]	protein_coding	-0.3621	-1.2853	0.0215
ENSG00000131737	KRT34	keratin 34 [Source:HGNC Symbol;Acc:HGNC:6452]	protein_coding	-0.2986	-1.23	0.0373
ENSG00000204889	KRT40	keratin 40 [Source:HGNC Symbol;Acc:HGNC:26707]	protein_coding	0.5051	1.4192	0.0058
ENSG00000170454	KRT75	keratin 75 [Source:HGNC Symbol;Acc:HGNC:24431]	protein_coding	-0.7808	-1.7181	0.0001
ENSG00000171403	KRT9	keratin 9 [Source:HGNC Symbol;Acc:HGNC:6447]	protein_coding	-0.5404	-1.4544	0.0086
ENSG00000188508	KRTDAP	keratinocyte differentiation-associated protein [Source:HGNC Symbol;Acc:HGNC:16313]	protein_coding	-0.5001	-1.4143	0.0012
ENSG00000141068	KSR1	kinase suppressor of ras 1 [Source:HGNC Symbol;Acc:HGNC:6465]	protein_coding	0.4507	1.3667	0.0479
ENSG00000198945	L3MBTL3	l(3)mbt-like 3 (Drosophila) [Source:HGNC Symbol;Acc:HGNC:23035]	protein_coding	0.2935	1.2256	0.0481
ENSG00000263325	LA16c-325D7.1		antisense	0.4411	1.3576	0.0093
ENSG00000053747	LAMA3	laminin, alpha 3 [Source:HGNC Symbol;Acc:HGNC:6483]	protein_coding	-0.4372	-1.3539	0.0398
ENSG00000005893	LAMP2	lysosomal-associated membrane protein 2 [Source:HGNC Symbol;Acc:HGNC:6501]	protein_coding	-0.3467	-1.2716	0.0026
ENSG00000115365	LANCL1	LanC lantibiotic synthetase component C-like 1 (bacterial) [Source:HGNC Symbol;Acc:HGNC:6508]	protein_coding	-0.2778	-1.2123	0.0474
ENSG00000132434	LANCL2	LanC lantibiotic synthetase component C-like 2 (bacterial) [Source:HGNC Symbol;Acc:HGNC:6509]	protein_coding	-0.4156	-1.3338	0.0063
ENSG00000086730	LAT2	linker for activation of T cells family, member 2 [Source:HGNC Symbol;Acc:HGNC:12749]	protein_coding	-0.5242	-1.4382	0.007
ENSG00000213626	LBH	limb bud and heart development [Source:HGNC Symbol;Acc:HGNC:29532]	protein_coding	-0.5552	-1.4694	0.0058
ENSG00000143815	LBR	lamin B receptor [Source:HGNC Symbol;Acc:HGNC:6518]	protein_coding	-0.4096	-1.3283	0.0051
ENSG00000163202	LCE3D	late cornified envelope 3D [Source:HGNC Symbol;Acc:HGNC:16615]	protein_coding	-0.6926	-1.6162	0.0001
ENSG00000185966	LCE3E	late cornified envelope 3E [Source:HGNC Symbol;Acc:HGNC:29463]	protein_coding	-0.3515	-1.2759	0.0279
ENSG00000148346	LCN2	lipocalin 2 [Source:HGNC Symbol;Acc:HGNC:6526]	protein_coding	0.7659	1.7005	0.0002
ENSG00000196233	LCOR	ligand dependent nuclear receptor corepressor [Source:HGNC Symbol;Acc:HGNC:29503]	protein_coding	-0.3959	-1.3158	0.0276
ENSG00000136167	LCP1	lymphocyte cytosolic protein 1 (L-plastin) [Source:HGNC Symbol;Acc:HGNC:6528]	protein_coding	-0.5078	-1.4218	0.0202
ENSG00000130164	LDLR	low density lipoprotein receptor [Source:HGNC Symbol;Acc:HGNC:6547]	protein_coding	-0.2716	-1.2072	0.0028
ENSG00000203985	LDLRAD1	low density lipoprotein receptor class A domain containing 1 [Source:HGNC Symbol;Acc:HGNC:32069]	protein_coding	0.9388	1.9169	8.4199e-07
ENSG00000157978	LDLRAP1	low density lipoprotein receptor adaptor protein 1 [Source:HGNC Symbol;Acc:HGNC:18640]	protein_coding	0.2371	1.1787	0.0225
ENSG00000197980	LEKR1	leucine, glutamate and lysine rich 1 [Source:HGNC Symbol;Acc:HGNC:33765]	protein_coding	0.3562	1.28	0.0295
ENSG00000174106	LEMD3	LEM domain containing 3 [Source:HGNC Symbol;Acc:HGNC:28887]	protein_coding	-0.3539	-1.278	0.0076
ENSG00000166477	LEO1	Leo1, Paf1/RNA polymerase II complex component, homolog (S. cerevisiae) [Source:HGNC Symbol;Acc:HGNC:30401]	protein_coding	0.2427	1.1832	0.0206
ENSG00000174697	LEP	leptin [Source:HGNC Symbol;Acc:HGNC:6553]	protein_coding	-0.3117	-1.2412	0.0465
ENSG00000168961	LGALS9	lectin, galactoside-binding, soluble, 9 [Source:HGNC Symbol;Acc:HGNC:6570]	protein_coding	0.4914	1.4058	0.0251
ENSG00000266786	LGALS9DP	lectin, galactoside-binding, soluble, 9D, pseudogene [Source:HGNC Symbol;Acc:HGNC:49896]	unprocessed_pseudogene	0.3119	1.2414	0.0353
ENSG00000182508	LHFPL1	lipoma HMGIC fusion partner-like 1 [Source:HGNC Symbol;Acc:HGNC:6587]	protein_coding	0.4163	1.3345	0.0137
ENSG00000244968	LIFR-AS1	LIFR antisense RNA 1 [Source:HGNC Symbol;Acc:HGNC:43600]	antisense	0.3737	1.2957	0.0313
ENSG00000050405	LIMA1	LIM domain and actin binding 1 [Source:HGNC Symbol;Acc:HGNC:24636]	protein_coding	-0.4122	-1.3307	0.0003
ENSG00000064042	LIMCH1	LIM and calponin homology domains 1 [Source:HGNC Symbol;Acc:HGNC:29191]	protein_coding	0.6812	1.6035	0.0011
ENSG00000072163	LIMS2	LIM and senescent cell antigen-like domains 2 [Source:HGNC Symbol;Acc:HGNC:16084]	protein_coding	0.3209	1.2491	0.0313
ENSG00000205659	LIN52	lin-52 DREAM MuvB core complex component [Source:HGNC Symbol;Acc:HGNC:19856]	protein_coding	-0.4163	-1.3345	0.0296
ENSG00000148943	LIN7C	lin-7 homolog C (C. elegans) [Source:HGNC Symbol;Acc:HGNC:17789]	protein_coding	-0.2974	-1.2289	0.037
ENSG00000178947	LINC00086	long intergenic non-protein coding RNA 86 [Source:HGNC Symbol;Acc:HGNC:34499]	lincRNA	1.0072	2.0101	2.1344e-07
ENSG00000233725	LINC00284	long intergenic non-protein coding RNA 284 [Source:HGNC Symbol;Acc:HGNC:26981]	lincRNA	0.6935	1.6172	5.8812e-05
ENSG00000231023	LINC00326	long intergenic non-protein coding RNA 326 [Source:HGNC Symbol;Acc:HGNC:41926]	lincRNA	0.4187	1.3368	0.0162
ENSG00000255874	LINC00346	long intergenic non-protein coding RNA 346 [Source:HGNC Symbol;Acc:HGNC:27492]	lincRNA	0.4032	1.3224	0.0359
ENSG00000227036	LINC00511	long intergenic non-protein coding RNA 511 [Source:HGNC Symbol;Acc:HGNC:43564]	lincRNA	0.4251	1.3426	0.0015
ENSG00000258791	LINC00520	long intergenic non-protein coding RNA 520 [Source:HGNC Symbol;Acc:HGNC:19843]	lincRNA	-0.6087	-1.5249	0.0018
ENSG00000258701	LINC00638	long intergenic non-protein coding RNA 638 [Source:HGNC Symbol;Acc:HGNC:28325]	lincRNA	0.3796	1.301	0.018
ENSG00000260032	LINC00657	long intergenic non-protein coding RNA 657 [Source:HGNC Symbol;Acc:HGNC:44311]	lincRNA	-0.2766	-1.2114	0.0214
ENSG00000231298	LINC00704	long intergenic non-protein coding RNA 704 [Source:HGNC Symbol;Acc:HGNC:44678]	lincRNA	-0.4561	-1.3718	0.0428
ENSG00000241769	LINC00893	long intergenic non-protein coding RNA 893 [Source:HGNC Symbol;Acc:HGNC:44265]	antisense	0.4281	1.3455	0.0374
ENSG00000231711	LINC00899	long intergenic non-protein coding RNA 899 [Source:HGNC Symbol;Acc:HGNC:48583]	processed_transcript	0.4638	1.3792	0.0395
ENSG00000255571	LINC00925	long intergenic non-protein coding RNA 925 [Source:HGNC Symbol;Acc:HGNC:27388]	lincRNA	0.4246	1.3422	0.0115
ENSG00000228784	LINC00954	long intergenic non-protein coding RNA 954 [Source:HGNC Symbol;Acc:HGNC:48668]	lincRNA	0.3921	1.3123	0.0144
ENSG00000240476	LINC00973	long intergenic non-protein coding RNA 973 [Source:HGNC Symbol;Acc:HGNC:48868]	lincRNA	-0.3549	-1.2789	0.0269
ENSG00000244041	LINC01011	long intergenic non-protein coding RNA 1011 [Source:HGNC Symbol;Acc:HGNC:33812]	lincRNA	0.5935	1.5089	0.0018
ENSG00000249464	LINC01091	long intergenic non-protein coding RNA 1091 [Source:HGNC Symbol;Acc:HGNC:27721]	lincRNA	0.4771	1.392	0.0036
ENSG00000229563	LINC01204	long intergenic non-protein coding RNA 1204 [Source:HGNC Symbol;Acc:HGNC:49635]	lincRNA	-0.6445	-1.5632	0.001
ENSG00000224397	LINC01272	long intergenic non-protein coding RNA 1272 [Source:HGNC Symbol;Acc:HGNC:50328]	lincRNA	0.4408	1.3573	0.0117
ENSG00000272761	LINC01279	long intergenic non-protein coding RNA 1279 [Source:HGNC Symbol;Acc:HGNC:50335]	lincRNA	0.6258	1.5431	0.0031
ENSG00000231768	LINC01354	long intergenic non-protein coding RNA 1354 [Source:HGNC Symbol;Acc:HGNC:50581]	lincRNA	0.3465	1.2714	0.0286
ENSG00000235475	LINC01372	long intergenic non-protein coding RNA 1372 [Source:HGNC Symbol;Acc:HGNC:50623]	lincRNA	0.3267	1.2542	0.0476
ENSG00000234948	LINC01524	long intergenic non-protein coding RNA 1524 [Source:HGNC Symbol;Acc:HGNC:51228]	lincRNA	-0.3426	-1.268	0.0307
ENSG00000079435	LIPE	lipase, hormone-sensitive [Source:HGNC Symbol;Acc:HGNC:6621]	protein_coding	0.3845	1.3054	0.0255
ENSG00000101670	LIPG	lipase, endothelial [Source:HGNC Symbol;Acc:HGNC:6623]	protein_coding	-0.677	-1.5988	0.0008
ENSG00000163898	LIPH	lipase, member H [Source:HGNC Symbol;Acc:HGNC:18483]	protein_coding	0.5067	1.4208	0.0058
ENSG00000073350	LLGL2	lethal giant larvae homolog 2 (Drosophila) [Source:HGNC Symbol;Acc:HGNC:6629]	protein_coding	0.5321	1.446	3.8946e-05
ENSG00000074695	LMAN1	lectin, mannose-binding, 1 [Source:HGNC Symbol;Acc:HGNC:6631]	protein_coding	-0.2801	-1.2142	0.05
ENSG00000136944	LMX1B	LIM homeobox transcription factor 1, beta [Source:HGNC Symbol;Acc:HGNC:6654]	protein_coding	0.3119	1.2414	0.0474
ENSG00000138131	LOXL4	lysyl oxidase-like 4 [Source:HGNC Symbol;Acc:HGNC:17171]	protein_coding	1.176	2.2596	3.4036e-10
ENSG00000087253	LPCAT2	lysophosphatidylcholine acyltransferase 2 [Source:HGNC Symbol;Acc:HGNC:26032]	protein_coding	-0.3383	-1.2643	0.0386
ENSG00000072071	LPHN1	latrophilin 1 [Source:HGNC Symbol;Acc:HGNC:20973]	protein_coding	0.4594	1.375	0.0368
ENSG00000167419	LPO	lactoperoxidase [Source:HGNC Symbol;Acc:HGNC:6678]	protein_coding	0.3519	1.2762	0.0274
ENSG00000129951	LPPR3;	Lipid phosphate phosphatase-related protein type 3 [Source:UniProtKB/Swiss-Prot;Acc:Q6T4P5]	protein_coding	0.7411	1.6715	1.5719e-05
ENSG00000077454	LRCH4	leucine-rich repeats and calponin homology (CH) domain containing 4 [Source:HGNC Symbol;Acc:HGNC:6691]	protein_coding	0.5056	1.4198	0.0111
ENSG00000126243	LRFN3	leucine rich repeat and fibronectin type III domain containing 3 [Source:HGNC Symbol;Acc:HGNC:28370]	protein_coding	0.3668	1.2895	0.025
ENSG00000155530	LRGUK	leucine-rich repeats and guanylate kinase domain containing [Source:HGNC Symbol;Acc:HGNC:21964]	protein_coding	0.6974	1.6216	5.6592e-05
ENSG00000121931	LRIF1	ligand dependent nuclear receptor interacting factor 1 [Source:HGNC Symbol;Acc:HGNC:30299]	protein_coding	-0.3995	-1.3191	0.0191
ENSG00000198799	LRIG2	leucine-rich repeats and immunoglobulin-like domains 2 [Source:HGNC Symbol;Acc:HGNC:20889]	protein_coding	-0.3432	-1.2686	0.0232
ENSG00000139263	LRIG3	leucine-rich repeats and immunoglobulin-like domains 3 [Source:HGNC Symbol;Acc:HGNC:30991]	protein_coding	0.5489	1.463	0.0003
ENSG00000158113	LRRC43	leucine rich repeat containing 43 [Source:HGNC Symbol;Acc:HGNC:28562]	protein_coding	0.6721	1.5934	0.0002
ENSG00000141294	LRRC46	leucine rich repeat containing 46 [Source:HGNC Symbol;Acc:HGNC:25047]	protein_coding	0.7761	1.7125	4.1094e-05
ENSG00000171962	LRRC48	leucine rich repeat containing 48 [Source:HGNC Symbol;Acc:HGNC:25384]	protein_coding	0.6084	1.5246	0.0019
ENSG00000161328	LRRC56	leucine rich repeat containing 56 [Source:HGNC Symbol;Acc:HGNC:25430]	protein_coding	0.5161	1.4301	0.0102
ENSG00000160838	LRRC71	leucine rich repeat containing 71 [Source:HGNC Symbol;Acc:HGNC:26556]	protein_coding	0.6572	1.577	0.0003
ENSG00000187905	LRRC74B	leucine rich repeat containing 74B [Source:HGNC Symbol;Acc:HGNC:34301]	protein_coding	0.5904	1.5057	0.0005
ENSG00000171488	LRRC8C	leucine rich repeat containing 8 family, member C [Source:HGNC Symbol;Acc:HGNC:25075]	protein_coding	-0.4153	-1.3336	0.0149
ENSG00000124831	LRRFIP1	leucine rich repeat (in FLII) interacting protein 1 [Source:HGNC Symbol;Acc:HGNC:6702]	protein_coding	-0.3195	-1.2479	0.0027
ENSG00000175928	LRRN1	leucine rich repeat neuronal 1 [Source:HGNC Symbol;Acc:HGNC:20980]	protein_coding	0.6153	1.5319	0.0038
ENSG00000130592	LSP1	lymphocyte-specific protein 1 [Source:HGNC Symbol;Acc:HGNC:6707]	protein_coding	0.5351	1.4491	0.0029
ENSG00000049323	LTBP1	latent transforming growth factor beta binding protein 1 [Source:HGNC Symbol;Acc:HGNC:6714]	protein_coding	-0.5072	-1.4213	0.0019
ENSG00000168056	LTBP3	latent transforming growth factor beta binding protein 3 [Source:HGNC Symbol;Acc:HGNC:6716]	protein_coding	0.5271	1.4411	0.0005
ENSG00000062524	LTK	leukocyte receptor tyrosine kinase [Source:HGNC Symbol;Acc:HGNC:6721]	protein_coding	0.3164	1.2452	0.0451
ENSG00000235448	LURAP1L-AS1	LURAP1L antisense RNA 1 [Source:HGNC Symbol;Acc:HGNC:49761]	antisense	-0.4487	-1.3648	0.0096
ENSG00000169641	LUZP1	leucine zipper protein 1 [Source:HGNC Symbol;Acc:HGNC:14985]	protein_coding	-0.3364	-1.2626	0.0119
ENSG00000167656	LY6D	lymphocyte antigen 6 complex, locus D [Source:HGNC Symbol;Acc:HGNC:13348]	protein_coding	0.5529	1.4671	0.0083
ENSG00000154589	LY96	lymphocyte antigen 96 [Source:HGNC Symbol;Acc:HGNC:17156]	protein_coding	0.3854	1.3063	0.0402
ENSG00000254087	LYN	LYN proto-oncogene, Src family tyrosine kinase [Source:HGNC Symbol;Acc:HGNC:6735]	protein_coding	-0.3164	-1.2452	0.0035
ENSG00000197353	LYPD2	LY6/PLAUR domain containing 2 [Source:HGNC Symbol;Acc:HGNC:25215]	protein_coding	0.5573	1.4715	0.0098
ENSG00000176018	LYSMD3	LysM, putative peptidoglycan-binding, domain containing 3 [Source:HGNC Symbol;Acc:HGNC:26969]	protein_coding	-0.4051	-1.3242	0.0086
ENSG00000107816	LZTS2	leucine zipper, putative tumor suppressor 2 [Source:HGNC Symbol;Acc:HGNC:29381]	protein_coding	0.4152	1.3335	0.0025
ENSG00000088899	LZTS3;	Leucine zipper putative tumor suppressor 3 [Source:UniProtKB/Swiss-Prot;Acc:O60299]	protein_coding	0.4103	1.3289	0.0121
ENSG00000183833	MAATS1	MYCBP-associated, testis expressed 1 [Source:HGNC Symbol;Acc:HGNC:24010]	protein_coding	0.883	1.8442	8.4199e-07
ENSG00000197063	MAFG	v-maf avian musculoaponeurotic fibrosarcoma oncogene homolog G [Source:HGNC Symbol;Acc:HGNC:6781]	protein_coding	-0.4165	-1.3347	0.0054
ENSG00000177383	MAGEF1	melanoma antigen family F, 1 [Source:HGNC Symbol;Acc:HGNC:29639]	protein_coding	0.3655	1.2883	0.0091
ENSG00000269313	MAGIX	MAGI family member, X-linked [Source:HGNC Symbol;Acc:HGNC:30006]	protein_coding	0.666	1.5866	0.0016
ENSG00000111837	MAK	male germ cell-associated kinase [Source:HGNC Symbol;Acc:HGNC:6816]	protein_coding	0.5085	1.4225	0.0096
ENSG00000198042	MAK16	MAK16 homolog (S. cerevisiae) [Source:HGNC Symbol;Acc:HGNC:13703]	protein_coding	-0.2602	-1.1976	0.0149
ENSG00000172175	MALT1	mucosa associated lymphoid tissue lymphoma translocation gene 1 [Source:HGNC Symbol;Acc:HGNC:6819]	protein_coding	-0.5891	-1.5043	6.1757e-05
ENSG00000176909	MAMSTR	MEF2 activating motif and SAP domain containing transcriptional regulator [Source:HGNC Symbol;Acc:HGNC:26689]	protein_coding	0.4051	1.3242	0.0492
ENSG00000117643	MAN1C1	mannosidase, alpha, class 1C, member 1 [Source:HGNC Symbol;Acc:HGNC:19080]	protein_coding	0.8253	1.7719	5.1953e-05
ENSG00000196547	MAN2A2	mannosidase, alpha, class 2A, member 2 [Source:HGNC Symbol;Acc:HGNC:6825]	protein_coding	0.3303	1.2573	0.0171
ENSG00000069535	MAOB	monoamine oxidase B [Source:HGNC Symbol;Acc:HGNC:6834]	protein_coding	0.4194	1.3374	0.0396
ENSG00000166963	MAP1A	microtubule-associated protein 1A [Source:HGNC Symbol;Acc:HGNC:6835]	protein_coding	0.8587	1.8135	5.3443e-06
ENSG00000139625	MAP3K12	mitogen-activated protein kinase kinase kinase 12 [Source:HGNC Symbol;Acc:HGNC:6851]	protein_coding	0.4315	1.3487	0.0296
ENSG00000169967	MAP3K2	mitogen-activated protein kinase kinase kinase 2 [Source:HGNC Symbol;Acc:HGNC:6854]	protein_coding	-0.384	-1.3049	0.0018
ENSG00000006432	MAP3K9	mitogen-activated protein kinase kinase kinase 9 [Source:HGNC Symbol;Acc:HGNC:6861]	protein_coding	-0.3525	-1.2767	0.0032
ENSG00000171533	MAP6	microtubule-associated protein 6 [Source:HGNC Symbol;Acc:HGNC:6868]	protein_coding	0.6724	1.5937	0.0001
ENSG00000181085	MAPK15	mitogen-activated protein kinase 15 [Source:HGNC Symbol;Acc:HGNC:24667]	protein_coding	0.6088	1.525	0.0021
ENSG00000168175	MAPK1IP1L	mitogen-activated protein kinase 1 interacting protein 1-like [Source:HGNC Symbol;Acc:HGNC:19840]	protein_coding	-0.226	-1.1696	0.006
ENSG00000102882	MAPK3	mitogen-activated protein kinase 3 [Source:HGNC Symbol;Acc:HGNC:6877]	protein_coding	0.4425	1.359	0.0068
ENSG00000050748	MAPK9	mitogen-activated protein kinase 9 [Source:HGNC Symbol;Acc:HGNC:6886]	protein_coding	-0.2969	-1.2285	0.0268
ENSG00000137802	MAPKBP1	mitogen-activated protein kinase binding protein 1 [Source:HGNC Symbol;Acc:HGNC:29536]	protein_coding	0.2437	1.1841	0.0219
ENSG00000101367	MAPRE1	microtubule-associated protein, RP/EB family, member 1 [Source:HGNC Symbol;Acc:HGNC:6890]	protein_coding	-0.2148	-1.1605	0.0026
ENSG00000173838	MARCH10	membrane-associated ring finger (C3HC4) 10, E3 ubiquitin protein ligase [Source:HGNC Symbol;Acc:HGNC:26655]	protein_coding	0.5153	1.4293	0.0045
ENSG00000277443	MARCKS	myristoylated alanine-rich protein kinase C substrate [Source:HGNC Symbol;Acc:HGNC:6759]	protein_coding	-0.3621	-1.2853	0.0078
ENSG00000175130	MARCKSL1	MARCKS-like 1 [Source:HGNC Symbol;Acc:HGNC:7142]	protein_coding	-0.3874	-1.308	0.021
ENSG00000099308	MAST3	microtubule associated serine/threonine kinase 3 [Source:HGNC Symbol;Acc:HGNC:19036]	protein_coding	0.6606	1.5808	0.0002
ENSG00000168906	MAT2A	methionine adenosyltransferase II, alpha [Source:HGNC Symbol;Acc:HGNC:6904]	protein_coding	-0.3196	-1.248	0.0002
ENSG00000103495	MAZ	MYC-associated zinc finger protein (purine-binding transcription factor) [Source:HGNC Symbol;Acc:HGNC:6914]	protein_coding	0.2595	1.1971	0.0215
ENSG00000198125	MB	myoglobin [Source:HGNC Symbol;Acc:HGNC:6915]	protein_coding	0.5955	1.511	0.0028
ENSG00000204406	MBD5	methyl-CpG binding domain protein 5 [Source:HGNC Symbol;Acc:HGNC:20444]	protein_coding	-0.336	-1.2623	0.0332
ENSG00000242600	MBL1P	mannose-binding lectin (protein A) 1, pseudogene [Source:HGNC Symbol;Acc:HGNC:6921]	unitary_pseudogene	0.3793	1.3007	0.0236
ENSG00000197971	MBP	myelin basic protein [Source:HGNC Symbol;Acc:HGNC:6925]	protein_coding	-0.3633	-1.2864	0.0009
ENSG00000171444	MCC	mutated in colorectal cancers [Source:HGNC Symbol;Acc:HGNC:6935]	protein_coding	-0.2736	-1.2088	0.0307
ENSG00000126217	MCF2L	MCF.2 cell line derived transforming sequence-like [Source:HGNC Symbol;Acc:HGNC:14576]	protein_coding	0.6854	1.6082	5.6917e-05
ENSG00000234602	MCIDAS	multiciliate differentiation and DNA synthesis associated cell cycle protein [Source:HGNC Symbol;Acc:HGNC:40050]	protein_coding	0.6571	1.577	0.001
ENSG00000143384	MCL1	myeloid cell leukemia 1 [Source:HGNC Symbol;Acc:HGNC:6943]	protein_coding	-0.3319	-1.2586	1.6544e-05
ENSG00000065328	MCM10	minichromosome maintenance complex component 10 [Source:HGNC Symbol;Acc:HGNC:18043]	protein_coding	-0.4677	-1.383	0.0406
ENSG00000153898	MCOLN2	mucolipin 2 [Source:HGNC Symbol;Acc:HGNC:13357]	protein_coding	-0.4878	-1.4023	0.0235
ENSG00000138400	MDH1B	malate dehydrogenase 1B, NAD (soluble) [Source:HGNC Symbol;Acc:HGNC:17836]	protein_coding	0.6345	1.5524	0.0009
ENSG00000110492	MDK	midkine (neurite growth-promoting factor 2) [Source:HGNC Symbol;Acc:HGNC:6972]	protein_coding	0.3766	1.2983	0.0314
ENSG00000135679	MDM2	MDM2 proto-oncogene, E3 ubiquitin protein ligase [Source:HGNC Symbol;Acc:HGNC:6973]	protein_coding	0.3778	1.2993	0.0036
ENSG00000108510	MED13	mediator complex subunit 13 [Source:HGNC Symbol;Acc:HGNC:22474]	protein_coding	-0.3596	-1.2831	0.0125
ENSG00000042429	MED17	mediator complex subunit 17 [Source:HGNC Symbol;Acc:HGNC:2375]	protein_coding	-0.3498	-1.2744	0.0007
ENSG00000008838	MED24	mediator complex subunit 24 [Source:HGNC Symbol;Acc:HGNC:22963]	protein_coding	0.2452	1.1853	0.0358
ENSG00000223403	MEG9	maternally expressed 9 (non-protein coding) [Source:HGNC Symbol;Acc:HGNC:43874]	lincRNA	-0.4371	-1.3538	0.0323
ENSG00000143995	MEIS1	Meis homeobox 1 [Source:HGNC Symbol;Acc:HGNC:7000]	protein_coding	0.3332	1.2598	0.0373
ENSG00000179277	MEIS3P1	Meis homeobox 3 pseudogene 1 [Source:HGNC Symbol;Acc:HGNC:7002]	processed_pseudogene	0.5121	1.4261	0.0194
ENSG00000188013	MEIS3P2	Meis homeobox 3 pseudogene 2 [Source:HGNC Symbol;Acc:HGNC:17638]	processed_pseudogene	0.4437	1.3601	0.0105
ENSG00000133895	MEN1	multiple endocrine neoplasia I [Source:HGNC Symbol;Acc:HGNC:7010]	protein_coding	0.3131	1.2424	0.0236
ENSG00000166823	MESP1	mesoderm posterior basic helix-loop-helix transcription factor 1 [Source:HGNC Symbol;Acc:HGNC:29658]	protein_coding	0.4877	1.4022	0.004
ENSG00000105976	MET	MET proto-oncogene, receptor tyrosine kinase [Source:HGNC Symbol;Acc:HGNC:7029]	protein_coding	-0.3263	-1.2538	0.0192
ENSG00000185432	METTL7A	methyltransferase like 7A [Source:HGNC Symbol;Acc:HGNC:24550]	protein_coding	0.6577	1.5775	0.0018
ENSG00000254726	MEX3A	mex-3 RNA binding family member A [Source:HGNC Symbol;Acc:HGNC:33482]	protein_coding	0.7605	1.6941	0.0002
ENSG00000183496	MEX3B	mex-3 RNA binding family member B [Source:HGNC Symbol;Acc:HGNC:25297]	protein_coding	0.4472	1.3634	0.0299
ENSG00000037749	MFAP3	microfibrillar-associated protein 3 [Source:HGNC Symbol;Acc:HGNC:7034]	protein_coding	-0.3746	-1.2965	0.0069
ENSG00000100060	MFNG	MFNG O-fucosylpeptide 3-beta-N-acetylglucosaminyltransferase [Source:HGNC Symbol;Acc:HGNC:7038]	protein_coding	-0.9352	-1.9122	1.3512e-06
ENSG00000174514	MFSD4	major facilitator superfamily domain containing 4 [Source:HGNC Symbol;Acc:HGNC:25433]	protein_coding	0.7612	1.6949	0.0002
ENSG00000169026	MFSD7	major facilitator superfamily domain containing 7 [Source:HGNC Symbol;Acc:HGNC:26177]	protein_coding	0.4444	1.3608	0.0493
ENSG00000257335	MGAM	maltase-glucoamylase (alpha-glucosidase) [Source:HGNC Symbol;Acc:HGNC:7043]	protein_coding	0.4936	1.4079	0.0147
ENSG00000168282	MGAT2	mannosyl (alpha-1,6-)-glycoprotein beta-1,2-N-acetylglucosaminyltransferase [Source:HGNC Symbol;Acc:HGNC:7045]	protein_coding	-0.2165	-1.1619	0.0394
ENSG00000128268	MGAT3	mannosyl (beta-1,4-)-glycoprotein beta-1,4-N-acetylglucosaminyltransferase [Source:HGNC Symbol;Acc:HGNC:7046]	protein_coding	0.6145	1.531	0.0025
ENSG00000250328	MGC32805	uncharacterized LOC153163 [Source:EntrezGene;Acc:153163]	antisense	0.5116	1.4257	0.0036
ENSG00000225783	MIAT	myocardial infarction associated transcript (non-protein coding) [Source:HGNC Symbol;Acc:HGNC:33425]	lincRNA	0.3592	1.2827	0.042
ENSG00000197530	MIB2	mindbomb E3 ubiquitin protein ligase 2 [Source:HGNC Symbol;Acc:HGNC:30577]	protein_coding	0.4496	1.3657	0.0188
ENSG00000133808	MICALCL	MICAL C-terminal like [Source:HGNC Symbol;Acc:HGNC:25933]	protein_coding	-0.4002	-1.3197	0.0355
ENSG00000165175	MID1IP1	MID1 interacting protein 1 [Source:HGNC Symbol;Acc:HGNC:20715]	protein_coding	0.2938	1.2259	0.024
ENSG00000167470	MIDN	midnolin [Source:HGNC Symbol;Acc:HGNC:16298]	protein_coding	0.342	1.2675	0.0168
ENSG00000155545	MIER3	mesoderm induction early response 1, family member 3 [Source:HGNC Symbol;Acc:HGNC:26678]	protein_coding	-0.3925	-1.3127	0.0162
ENSG00000125457	MIF4GD	MIF4G domain containing [Source:HGNC Symbol;Acc:HGNC:24030]	protein_coding	0.3559	1.2797	0.0433
ENSG00000141503	MINK1	misshapen-like kinase 1 [Source:HGNC Symbol;Acc:HGNC:17565]	protein_coding	0.3424	1.2678	0.0077
ENSG00000141854	MIR1199	microRNA 1199 [Source:HGNC Symbol;Acc:HGNC:50081]	protein_coding	0.6833	1.6058	0.0008
ENSG00000223749	MIR503HG	MIR503 host gene (non-protein coding) [Source:HGNC Symbol;Acc:HGNC:28258]	lincRNA	-0.5555	-1.4697	0.0048
ENSG00000148773	MKI67	marker of proliferation Ki-67 [Source:HGNC Symbol;Acc:HGNC:7107]	protein_coding	-0.569	-1.4835	0.0037
ENSG00000099875	MKNK2	MAP kinase interacting serine/threonine kinase 2 [Source:HGNC Symbol;Acc:HGNC:7111]	protein_coding	0.4244	1.342	0.0068
ENSG00000225526	MKRN2OS	MKRN2 opposite strand [Source:HGNC Symbol;Acc:HGNC:40375]	protein_coding	0.6365	1.5546	0.0025
ENSG00000150051	MKX	mohawk homeobox [Source:HGNC Symbol;Acc:HGNC:23729]	protein_coding	0.405	1.3241	0.0376
ENSG00000089693	MLF2	myeloid leukemia factor 2 [Source:HGNC Symbol;Acc:HGNC:7126]	protein_coding	0.2904	1.2229	0.0134
ENSG00000119684	MLH3	mutL homolog 3 [Source:HGNC Symbol;Acc:HGNC:7128]	protein_coding	0.3406	1.2663	0.0247
ENSG00000130382	MLLT1	myeloid/lymphoid or mixed-lineage leukemia (trithorax homolog, Drosophila); translocated to, 1 [Source:HGNC Symbol;Acc:HGNC:7134]	protein_coding	0.3367	1.2629	0.002
ENSG00000115648	MLPH	melanophilin [Source:HGNC Symbol;Acc:HGNC:29643]	protein_coding	0.4296	1.3468	0.0096
ENSG00000151611	MMAA	methylmalonic aciduria (cobalamin deficiency) cblA type [Source:HGNC Symbol;Acc:HGNC:18871]	protein_coding	0.4312	1.3484	0.0255
ENSG00000132763	MMACHC	methylmalonic aciduria (cobalamin deficiency) cblC type, with homocystinuria [Source:HGNC Symbol;Acc:HGNC:24525]	protein_coding	0.4746	1.3895	0.0066
ENSG00000262406	MMP12	matrix metallopeptidase 12 (macrophage elastase) [Source:HGNC Symbol;Acc:HGNC:7158]	protein_coding	0.6036	1.5195	0.0004
ENSG00000137745	MMP13	matrix metallopeptidase 13 (collagenase 3) [Source:HGNC Symbol;Acc:HGNC:7159]	protein_coding	1.0736	2.1046	3.3236e-08
ENSG00000087245	MMP2	matrix metallopeptidase 2 (gelatinase A, 72kDa gelatinase, 72kDa type IV collagenase) [Source:HGNC Symbol;Acc:HGNC:7166]	protein_coding	-0.4312	-1.3484	0.0478
ENSG00000125966	MMP24	matrix metallopeptidase 24 (membrane-inserted) [Source:HGNC Symbol;Acc:HGNC:7172]	protein_coding	0.4569	1.3726	0.0069
ENSG00000137673	MMP7	matrix metallopeptidase 7 (matrilysin, uterine) [Source:HGNC Symbol;Acc:HGNC:7174]	protein_coding	1.0088	2.0123	4.6043e-08
ENSG00000114978	MOB1A	MOB kinase activator 1A [Source:HGNC Symbol;Acc:HGNC:16015]	protein_coding	-0.2771	-1.2118	0.0075
ENSG00000159256	MORC3	MORC family CW-type zinc finger 3 [Source:HGNC Symbol;Acc:HGNC:23572]	protein_coding	-0.3262	-1.2537	0.0241
ENSG00000185787	MORF4L1	mortality factor 4 like 1 [Source:HGNC Symbol;Acc:HGNC:16989]	protein_coding	-0.1928	-1.143	0.0433
ENSG00000139714	MORN3	MORN repeat containing 3 [Source:HGNC Symbol;Acc:HGNC:29807]	protein_coding	0.6035	1.5194	0.0011
ENSG00000156968	MPV17L	MPV17 mitochondrial membrane protein-like [Source:HGNC Symbol;Acc:HGNC:26827]	protein_coding	0.3189	1.2474	0.0423
ENSG00000135324	MRAP2	melanocortin 2 receptor accessory protein 2 [Source:HGNC Symbol;Acc:HGNC:21232]	protein_coding	0.4515	1.3675	0.0414
ENSG00000130312	MRPL34	mitochondrial ribosomal protein L34 [Source:HGNC Symbol;Acc:HGNC:14488]	protein_coding	0.5159	1.4299	0.0019
ENSG00000173141	MRPL57	mitochondrial ribosomal protein L57 [Source:HGNC Symbol;Acc:HGNC:14514]	protein_coding	0.3349	1.2613	0.0139
ENSG00000125901	MRPS26	mitochondrial ribosomal protein S26 [Source:HGNC Symbol;Acc:HGNC:14045]	protein_coding	0.5025	1.4167	0.0018
ENSG00000174579	MSL2	male-specific lethal 2 homolog (Drosophila) [Source:HGNC Symbol;Acc:HGNC:25544]	protein_coding	-0.371	-1.2932	0.0075
ENSG00000263639	MSMB	microseminoprotein, beta- [Source:HGNC Symbol;Acc:HGNC:7372]	protein_coding	1.1531	2.2239	3.7653e-09
ENSG00000052802	MSMO1	methylsterol monooxygenase 1 [Source:HGNC Symbol;Acc:HGNC:10545]	protein_coding	-0.4853	-1.3998	5.2147e-07
ENSG00000149480	MTA2	metastasis associated 1 family, member 2 [Source:HGNC Symbol;Acc:HGNC:7411]	protein_coding	0.2334	1.1756	0.0119
ENSG00000228253	MT-ATP8	mitochondrially encoded ATP synthase 8 [Source:HGNC Symbol;Acc:HGNC:7415]	protein_coding	0.4076	1.3265	0.0297
ENSG00000172167	MTBP	MDM2 binding protein [Source:HGNC Symbol;Acc:HGNC:7417]	protein_coding	-0.4699	-1.385	0.0179
ENSG00000198938	MT-CO3	mitochondrially encoded cytochrome c oxidase III [Source:HGNC Symbol;Acc:HGNC:7422]	protein_coding	0.3035	1.2341	0.0405
ENSG00000108389	MTMR4	myotubularin related protein 4 [Source:HGNC Symbol;Acc:HGNC:7452]	protein_coding	0.3537	1.2779	0.0009
ENSG00000104643	MTMR9	myotubularin related protein 9 [Source:HGNC Symbol;Acc:HGNC:14596]	protein_coding	-0.277	-1.2117	0.0421
ENSG00000198888	MT-ND1	mitochondrially encoded NADH dehydrogenase 1 [Source:HGNC Symbol;Acc:HGNC:7455]	protein_coding	0.3354	1.2617	0.0419
ENSG00000132613	MTSS1L	metastasis suppressor 1-like [Source:HGNC Symbol;Acc:HGNC:25094]	protein_coding	0.4043	1.3234	0.0175
ENSG00000210195	MT-TT	mitochondrially encoded tRNA threonine [Source:HGNC Symbol;Acc:HGNC:7499]	Mt_tRNA	0.4982	1.4124	0.0252
ENSG00000185499	MUC1	mucin 1, cell surface associated [Source:HGNC Symbol;Acc:HGNC:7508]	protein_coding	0.6289	1.5463	0.0002
ENSG00000181143	MUC16	mucin 16, cell surface associated [Source:HGNC Symbol;Acc:HGNC:15582]	protein_coding	0.6589	1.5788	0.0011
ENSG00000145113	MUC4	mucin 4, cell surface associated [Source:HGNC Symbol;Acc:HGNC:7514]	protein_coding	1.0592	2.0838	9.4754e-08
ENSG00000117983	MUC5B	mucin 5B, oligomeric mucus/gel-forming [Source:HGNC Symbol;Acc:HGNC:7516]	protein_coding	0.8697	1.8273	3.8249e-07
ENSG00000157601	MX1	MX dynamin-like GTPase 1 [Source:HGNC Symbol;Acc:HGNC:7532]	protein_coding	0.7108	1.6367	0.0005
ENSG00000183486	MX2	MX dynamin-like GTPase 2 [Source:HGNC Symbol;Acc:HGNC:7533]	protein_coding	0.8513	1.8041	9.2616e-07
ENSG00000179820	MYADM	myeloid-associated differentiation marker [Source:HGNC Symbol;Acc:HGNC:7544]	protein_coding	-0.6493	-1.5685	2.2207e-06
ENSG00000118513	MYB	v-myb avian myeloblastosis viral oncogene homolog [Source:HGNC Symbol;Acc:HGNC:7545]	protein_coding	0.7657	1.7002	6.8521e-05
ENSG00000185697	MYBL1	v-myb avian myeloblastosis viral oncogene homolog-like 1 [Source:HGNC Symbol;Acc:HGNC:7547]	protein_coding	-0.4284	-1.3458	0.0388
ENSG00000101057	MYBL2	v-myb avian myeloblastosis viral oncogene homolog-like 2 [Source:HGNC Symbol;Acc:HGNC:7548]	protein_coding	-0.4581	-1.3737	0.0423
ENSG00000172927	MYEOV	myeloma overexpressed [Source:HGNC Symbol;Acc:HGNC:7563]	protein_coding	0.4963	1.4106	0.0192
ENSG00000140795	MYLK3	myosin light chain kinase 3 [Source:HGNC Symbol;Acc:HGNC:29826]	protein_coding	0.3898	1.3102	0.0204
ENSG00000180209	MYLPF	myosin light chain, phosphorylatable, fast skeletal muscle [Source:HGNC Symbol;Acc:HGNC:29824]	protein_coding	0.3358	1.2621	0.0351
ENSG00000266714	MYO15B	myosin XVB pseudogene [Source:HGNC Symbol;Acc:HGNC:14083]	transcribed_unprocessed_pseudogene	0.4779	1.3927	0.0236
ENSG00000128641	MYO1B	myosin IB [Source:HGNC Symbol;Acc:HGNC:7596]	protein_coding	-0.3402	-1.2659	0.0187
ENSG00000157483	MYO1E	myosin IE [Source:HGNC Symbol;Acc:HGNC:7599]	protein_coding	-0.279	-1.2133	0.0022
ENSG00000128833	MYO5C	myosin VC [Source:HGNC Symbol;Acc:HGNC:7604]	protein_coding	0.3414	1.267	0.0259
ENSG00000124920	MYRF	myelin regulatory factor [Source:HGNC Symbol;Acc:HGNC:1181]	protein_coding	0.5768	1.4915	0.0062
ENSG00000204899	MZT1	mitotic spindle organizing protein 1 [Source:HGNC Symbol;Acc:HGNC:33830]	protein_coding	-0.3982	-1.3179	0.0358
ENSG00000121579	NAA50	N(alpha)-acetyltransferase 50, NatE catalytic subunit [Source:HGNC Symbol;Acc:HGNC:29533]	protein_coding	-0.1889	-1.1399	0.0423
ENSG00000161653	NAGS	N-acetylglutamate synthase [Source:HGNC Symbol;Acc:HGNC:17996]	protein_coding	0.6033	1.5192	0.0016
ENSG00000187109	NAP1L1	nucleosome assembly protein 1-like 1 [Source:HGNC Symbol;Acc:HGNC:7637]	protein_coding	-0.2629	-1.1999	0.0491
ENSG00000103245	NARFL	nuclear prelamin A recognition factor-like [Source:HGNC Symbol;Acc:HGNC:14179]	protein_coding	0.3524	1.2767	0.0077
ENSG00000067798	NAV3	neuron navigator 3 [Source:HGNC Symbol;Acc:HGNC:15998]	protein_coding	-0.7129	-1.6391	0.0003
ENSG00000172915	NBEA	neurobeachin [Source:HGNC Symbol;Acc:HGNC:7648]	protein_coding	0.8742	1.833	1.2441e-05
ENSG00000109805	NCAPG	non-SMC condensin I complex, subunit G [Source:HGNC Symbol;Acc:HGNC:24304]	protein_coding	-0.594	-1.5095	0.0046
ENSG00000114503	NCBP2	nuclear cap binding protein subunit 2, 20kDa [Source:HGNC Symbol;Acc:HGNC:7659]	protein_coding	-0.1949	-1.1447	0.0337
ENSG00000188505	NCCRP1	non-specific cytotoxic cell receptor protein 1 homolog (zebrafish) [Source:HGNC Symbol;Acc:HGNC:33739]	protein_coding	0.4377	1.3545	0.0389
ENSG00000184454	NCMAP	noncompact myelin associated protein [Source:HGNC Symbol;Acc:HGNC:29332]	protein_coding	0.9887	1.9844	2.508e-08
ENSG00000124160	NCOA5	nuclear receptor coactivator 5 [Source:HGNC Symbol;Acc:HGNC:15909]	protein_coding	-0.367	-1.2896	0.0024
ENSG00000080986	NDC80	NDC80 kinetochore complex component [Source:HGNC Symbol;Acc:HGNC:16909]	protein_coding	-0.5031	-1.4173	0.0252
ENSG00000131507	NDFIP1	Nedd4 family interacting protein 1 [Source:HGNC Symbol;Acc:HGNC:17592]	protein_coding	-0.1874	-1.1387	0.048
ENSG00000102471	NDFIP2	Nedd4 family interacting protein 2 [Source:HGNC Symbol;Acc:HGNC:18537]	protein_coding	-0.3188	-1.2473	0.0068
ENSG00000165795	NDRG2	NDRG family member 2 [Source:HGNC Symbol;Acc:HGNC:14460]	protein_coding	0.5422	1.4562	0.0045
ENSG00000140990	NDUFB10	NADH dehydrogenase (ubiquinone) 1 beta subcomplex, 10, 22kDa [Source:HGNC Symbol;Acc:HGNC:7696]	protein_coding	0.2827	1.2164	0.0425
ENSG00000110717	NDUFS8	NADH dehydrogenase (ubiquinone) Fe-S protein 8, 23kDa (NADH-coenzyme Q reductase) [Source:HGNC Symbol;Acc:HGNC:7715]	protein_coding	0.3167	1.2455	0.0278
ENSG00000167792	NDUFV1	NADH dehydrogenase (ubiquinone) flavoprotein 1, 51kDa [Source:HGNC Symbol;Acc:HGNC:7716]	protein_coding	0.3094	1.2392	0.0106
ENSG00000049759	NEDD4L	neural precursor cell expressed, developmentally down-regulated 4-like, E3 ubiquitin protein ligase [Source:HGNC Symbol;Acc:HGNC:7728]	protein_coding	-0.6377	-1.5558	9.0364e-09
ENSG00000111859	NEDD9	neural precursor cell expressed, developmentally down-regulated 9 [Source:HGNC Symbol;Acc:HGNC:7733]	protein_coding	-0.5663	-1.4807	0.0022
ENSG00000140398	NEIL1	nei endonuclease VIII-like 1 (E. coli) [Source:HGNC Symbol;Acc:HGNC:18448]	protein_coding	0.6034	1.5193	0.0027
ENSG00000109674	NEIL3	nei endonuclease VIII-like 3 (E. coli) [Source:HGNC Symbol;Acc:HGNC:24573]	protein_coding	-0.4803	-1.395	0.0271
ENSG00000163491	NEK10	NIMA-related kinase 10 [Source:HGNC Symbol;Acc:HGNC:18592]	protein_coding	0.6797	1.6018	0.0005
ENSG00000197168	NEK5	NIMA-related kinase 5 [Source:HGNC Symbol;Acc:HGNC:7748]	protein_coding	0.8082	1.751	8.5019e-06
ENSG00000173848	NET1	neuroepithelial cell transforming 1 [Source:HGNC Symbol;Acc:HGNC:14592]	protein_coding	-0.4385	-1.3552	9.2495e-05
ENSG00000162614	NEXN	nexilin (F actin binding protein) [Source:HGNC Symbol;Acc:HGNC:29557]	protein_coding	-0.4703	-1.3854	0.037
ENSG00000100968	NFATC4	nuclear factor of activated T-cells, cytoplasmic, calcineurin-dependent 4 [Source:HGNC Symbol;Acc:HGNC:7778]	protein_coding	0.4174	1.3355	0.0456
ENSG00000116044	NFE2L2	nuclear factor, erythroid 2-like 2 [Source:HGNC Symbol;Acc:HGNC:7782]	protein_coding	-0.2683	-1.2044	0.0283
ENSG00000141905	NFIC	nuclear factor I/C (CCAAT-binding transcription factor) [Source:HGNC Symbol;Acc:HGNC:7786]	protein_coding	0.3631	1.2862	0.0103
ENSG00000100906	NFKBIA	nuclear factor of kappa light polypeptide gene enhancer in B-cells inhibitor, alpha [Source:HGNC Symbol;Acc:HGNC:7797]	protein_coding	0.4181	1.3362	0.0094
ENSG00000144802	NFKBIZ	nuclear factor of kappa light polypeptide gene enhancer in B-cells inhibitor, zeta [Source:HGNC Symbol;Acc:HGNC:29805]	protein_coding	0.3869	1.3076	0.0111
ENSG00000134259	NGF	nerve growth factor (beta polypeptide) [Source:HGNC Symbol;Acc:HGNC:7808]	protein_coding	-0.5319	-1.4458	0.0014
ENSG00000171786	NHLH1	nescient helix loop helix 1 [Source:HGNC Symbol;Acc:HGNC:7817]	protein_coding	-0.3836	-1.3046	0.0267
ENSG00000177551	NHLH2	nescient helix loop helix 2 [Source:HGNC Symbol;Acc:HGNC:7818]	protein_coding	0.7057	1.6309	3.6997e-05
ENSG00000257108	NHLRC4	NHL repeat containing 4 [Source:HGNC Symbol;Acc:HGNC:26700]	protein_coding	0.5803	1.4951	0.0009
ENSG00000131669	NINJ1	ninjurin 1 [Source:HGNC Symbol;Acc:HGNC:7824]	protein_coding	0.6415	1.56	5.8812e-05
ENSG00000132603	NIP7	NIP7, nucleolar pre-rRNA processing protein [Source:HGNC Symbol;Acc:HGNC:24328]	protein_coding	-0.2907	-1.2232	0.0091
ENSG00000140157	NIPA2	non imprinted in Prader-Willi/Angelman syndrome 2 [Source:HGNC Symbol;Acc:HGNC:17044]	protein_coding	-0.2191	-1.164	0.006
ENSG00000163293	NIPAL1	NIPA-like domain containing 1 [Source:HGNC Symbol;Acc:HGNC:27194]	protein_coding	-0.6327	-1.5505	1.4747e-08
ENSG00000136783	NIPSNAP3A	nipsnap homolog 3A (C. elegans) [Source:HGNC Symbol;Acc:HGNC:23619]	protein_coding	-0.3811	-1.3024	0.0156
ENSG00000101198	NKAIN4	Na+/K+ transporting ATPase interacting 4 [Source:HGNC Symbol;Acc:HGNC:16191]	protein_coding	0.3784	1.2999	0.0259
ENSG00000136352	NKX2-1	NK2 homeobox 1 [Source:HGNC Symbol;Acc:HGNC:11825]	protein_coding	0.4975	1.4118	0.0073
ENSG00000022556	NLRP2	NLR family, pyrin domain containing 2 [Source:HGNC Symbol;Acc:HGNC:22948]	protein_coding	0.4601	1.3756	0.025
ENSG00000160703	NLRX1	NLR family member X1 [Source:HGNC Symbol;Acc:HGNC:29890]	protein_coding	0.3246	1.2523	0.0378
ENSG00000112981	NME5	NME/NM23 family member 5 [Source:HGNC Symbol;Acc:HGNC:7853]	protein_coding	0.5203	1.4343	0.0191
ENSG00000157064	NMNAT2	nicotinamide nucleotide adenylyltransferase 2 [Source:HGNC Symbol;Acc:HGNC:16789]	protein_coding	0.5477	1.4618	0.0062
ENSG00000166741	NNMT	nicotinamide N-methyltransferase [Source:HGNC Symbol;Acc:HGNC:7861]	protein_coding	0.5324	1.4463	0.0008
ENSG00000197183	NOL4L	nucleolar protein 4-like [Source:HGNC Symbol;Acc:HGNC:16106]	protein_coding	0.4981	1.4124	0.0052
ENSG00000089250	NOS1	nitric oxide synthase 1 (neuronal) [Source:HGNC Symbol;Acc:HGNC:7872]	protein_coding	-0.4484	-1.3646	0.0484
ENSG00000198929	NOS1AP	nitric oxide synthase 1 (neuronal) adaptor protein [Source:HGNC Symbol;Acc:HGNC:16859]	protein_coding	0.5286	1.4426	0.0058
ENSG00000007952	NOX1	NADPH oxidase 1 [Source:HGNC Symbol;Acc:HGNC:7889]	protein_coding	0.4537	1.3696	0.0036
ENSG00000188747	NOXA1	NADPH oxidase activator 1 [Source:HGNC Symbol;Acc:HGNC:10668]	protein_coding	0.8669	1.8237	1.6852e-05
ENSG00000165555	NOXRED1	NADP-dependent oxidoreductase domain containing 1 [Source:HGNC Symbol;Acc:HGNC:20487]	protein_coding	0.3635	1.2866	0.0401
ENSG00000107281	NPDC1	neural proliferation, differentiation and control, 1 [Source:HGNC Symbol;Acc:HGNC:7899]	protein_coding	0.5355	1.4495	0.0026
ENSG00000056291	NPFFR2	neuropeptide FF receptor 2 [Source:HGNC Symbol;Acc:HGNC:4525]	protein_coding	-0.5198	-1.4338	0.0049
ENSG00000158806	NPM2	nucleophosmin/nucleoplasmin 2 [Source:HGNC Symbol;Acc:HGNC:7930]	protein_coding	0.4618	1.3773	0.0409
ENSG00000156642	NPTN	neuroplastin [Source:HGNC Symbol;Acc:HGNC:17867]	protein_coding	-0.1949	-1.1446	0.0477
ENSG00000221890	NPTXR	neuronal pentraxin receptor [Source:HGNC Symbol;Acc:HGNC:7954]	protein_coding	0.6478	1.5668	0.0015
ENSG00000181019	NQO1	NAD(P)H dehydrogenase, quinone 1 [Source:HGNC Symbol;Acc:HGNC:2874]	protein_coding	-0.5772	-1.492	0.0028
ENSG00000174738	NR1D2	nuclear receptor subfamily 1, group D, member 2 [Source:HGNC Symbol;Acc:HGNC:7963]	protein_coding	-0.3988	-1.3184	0.0188
ENSG00000175745	NR2F1	nuclear receptor subfamily 2, group F, member 1 [Source:HGNC Symbol;Acc:HGNC:7975]	protein_coding	0.6007	1.5165	0.0002
ENSG00000237187	NR2F1-AS1	NR2F1 antisense RNA 1 [Source:HGNC Symbol;Acc:HGNC:48622]	antisense	0.423	1.3407	0.0186
ENSG00000160113	NR2F6	nuclear receptor subfamily 2, group F, member 6 [Source:HGNC Symbol;Acc:HGNC:7977]	protein_coding	0.4982	1.4125	0.0004
ENSG00000148200	NR6A1	nuclear receptor subfamily 6, group A, member 1 [Source:HGNC Symbol;Acc:HGNC:7985]	protein_coding	0.6451	1.5638	0.0021
ENSG00000213281	NRAS	neuroblastoma RAS viral (v-ras) oncogene homolog [Source:HGNC Symbol;Acc:HGNC:7989]	protein_coding	-0.2908	-1.2233	0.0396
ENSG00000157168	NRG1	neuregulin 1 [Source:HGNC Symbol;Acc:HGNC:7997]	protein_coding	-0.4092	-1.3279	0.0377
ENSG00000158458	NRG2	neuregulin 2 [Source:HGNC Symbol;Acc:HGNC:7998]	protein_coding	0.5582	1.4725	0.0026
ENSG00000169752	NRG4	neuregulin 4 [Source:HGNC Symbol;Acc:HGNC:29862]	protein_coding	0.5291	1.443	0.0067
ENSG00000180530	NRIP1	nuclear receptor interacting protein 1 [Source:HGNC Symbol;Acc:HGNC:8001]	protein_coding	-0.832	-1.7802	3.7373e-11
ENSG00000099250	NRP1	neuropilin 1 [Source:HGNC Symbol;Acc:HGNC:8004]	protein_coding	-0.423	-1.3407	0.0077
ENSG00000130305	NSUN5	NOP2/Sun domain family, member 5 [Source:HGNC Symbol;Acc:HGNC:16385]	protein_coding	0.3569	1.2807	0.0363
ENSG00000111696	NT5DC3	5'-nucleotidase domain containing 3 [Source:HGNC Symbol;Acc:HGNC:30826]	protein_coding	-0.6853	-1.6081	6.2856e-05
ENSG00000135318	NT5E	5'-nucleotidase, ecto (CD73) [Source:HGNC Symbol;Acc:HGNC:8021]	protein_coding	-0.5056	-1.4197	0.0229
ENSG00000182667	NTM	neurotrimin [Source:HGNC Symbol;Acc:HGNC:17941]	protein_coding	-0.4921	-1.4065	0.024
ENSG00000065320	NTN1	netrin 1 [Source:HGNC Symbol;Acc:HGNC:8029]	protein_coding	0.766	1.7006	0.0002
ENSG00000196358	NTNG2	netrin G2 [Source:HGNC Symbol;Acc:HGNC:14288]	protein_coding	0.3281	1.2554	0.0278
ENSG00000163545	NUAK2	NUAK family, SNF1-like kinase, 2 [Source:HGNC Symbol;Acc:HGNC:29558]	protein_coding	0.419	1.337	0.0181
ENSG00000198585	NUDT16	nudix (nucleoside diphosphate linked moiety X)-type motif 16 [Source:HGNC Symbol;Acc:HGNC:26442]	protein_coding	0.2493	1.1887	0.0363
ENSG00000149761	NUDT22	nudix (nucleoside diphosphate linked moiety X)-type motif 22 [Source:HGNC Symbol;Acc:HGNC:28189]	protein_coding	0.4086	1.3274	0.0031
ENSG00000108256	NUFIP2	nuclear fragile X mental retardation protein interacting protein 2 [Source:HGNC Symbol;Acc:HGNC:17634]	protein_coding	-0.4525	-1.3685	8.5615e-05
ENSG00000124789	NUP153	nucleoporin 153kDa [Source:HGNC Symbol;Acc:HGNC:8062]	protein_coding	-0.228	-1.1712	0.033
ENSG00000132182	NUP210	nucleoporin 210kDa [Source:HGNC Symbol;Acc:HGNC:30052]	protein_coding	0.593	1.5084	0.0005
ENSG00000093000	NUP50	nucleoporin 50kDa [Source:HGNC Symbol;Acc:HGNC:8065]	protein_coding	-0.256	-1.1942	0.0087
ENSG00000139496	NUPL1	nucleoporin like 1 [Source:HGNC Symbol;Acc:HGNC:20261]	protein_coding	-0.2745	-1.2095	0.0306
ENSG00000205978	NYNRIN	NYN domain and retroviral integrase containing [Source:HGNC Symbol;Acc:HGNC:20165]	protein_coding	0.3699	1.2922	0.0036
ENSG00000065154	OAT	ornithine aminotransferase [Source:HGNC Symbol;Acc:HGNC:8091]	protein_coding	-0.4208	-1.3386	0.0005
ENSG00000104044	OCA2	oculocutaneous albinism II [Source:HGNC Symbol;Acc:HGNC:8101]	protein_coding	0.4013	1.3207	0.0463
ENSG00000177989	ODF3B	outer dense fiber of sperm tails 3B [Source:HGNC Symbol;Acc:HGNC:34388]	protein_coding	0.6327	1.5505	0.0031
ENSG00000060491	OGFR	opioid growth factor receptor [Source:HGNC Symbol;Acc:HGNC:15768]	protein_coding	0.3795	1.3009	0.0225
ENSG00000126861	OMG	oligodendrocyte myelin glycoprotein [Source:HGNC Symbol;Acc:HGNC:8135]	protein_coding	0.7762	1.7126	5.5186e-06
ENSG00000257542	OR7E47P	olfactory receptor, family 7, subfamily E, member 47 pseudogene [Source:HGNC Symbol;Acc:HGNC:8421]	transcribed_unprocessed_pseudogene	0.3305	1.2575	0.0267
ENSG00000149716	ORAOV1	oral cancer overexpressed 1 [Source:HGNC Symbol;Acc:HGNC:17589]	protein_coding	-0.3195	-1.2479	0.0428
ENSG00000006025	OSBPL7	oxysterol binding protein-like 7 [Source:HGNC Symbol;Acc:HGNC:16387]	protein_coding	0.5428	1.4568	0.0077
ENSG00000143867	OSR1	odd-skipped related transciption factor 1 [Source:HGNC Symbol;Acc:HGNC:8111]	protein_coding	0.6979	1.6221	0.0003
ENSG00000081087	OSTM1	osteopetrosis associated transmembrane protein 1 [Source:HGNC Symbol;Acc:HGNC:21652]	protein_coding	-0.4632	-1.3786	0.0218
ENSG00000162881	OXER1	oxoeicosanoid (OXE) receptor 1 [Source:HGNC Symbol;Acc:HGNC:24884]	protein_coding	0.3458	1.2709	0.0376
ENSG00000204237	OXLD1	oxidoreductase-like domain containing 1 [Source:HGNC Symbol;Acc:HGNC:27901]	protein_coding	0.3695	1.2919	0.0358
ENSG00000122884	P4HA1	prolyl 4-hydroxylase, alpha polypeptide I [Source:HGNC Symbol;Acc:HGNC:8546]	protein_coding	-0.3629	-1.286	0.015
ENSG00000178467	P4HTM	prolyl 4-hydroxylase, transmembrane (endoplasmic reticulum) [Source:HGNC Symbol;Acc:HGNC:28858]	protein_coding	0.7084	1.634	8.2083e-05
ENSG00000112530	PACRG	PARK2 co-regulated [Source:HGNC Symbol;Acc:HGNC:19152]	protein_coding	0.7526	1.6849	1.1424e-05
ENSG00000165912	PACSIN3	protein kinase C and casein kinase substrate in neurons 3 [Source:HGNC Symbol;Acc:HGNC:8572]	protein_coding	0.2999	1.2311	0.05
ENSG00000142619	PADI3	peptidyl arginine deiminase, type III [Source:HGNC Symbol;Acc:HGNC:18337]	protein_coding	-0.5032	-1.4173	0.0239
ENSG00000180370	PAK2	p21 protein (Cdc42/Rac)-activated kinase 2 [Source:HGNC Symbol;Acc:HGNC:8591]	protein_coding	-0.2913	-1.2238	0.0026
ENSG00000107719	PALD1	phosphatase domain containing, paladin 1 [Source:HGNC Symbol;Acc:HGNC:23530]	protein_coding	-0.4236	-1.3413	0.0062
ENSG00000129116	PALLD	palladin, cytoskeletal associated protein [Source:HGNC Symbol;Acc:HGNC:17068]	protein_coding	-0.4861	-1.4006	7.7905e-05
ENSG00000099864	PALM	paralemmin [Source:HGNC Symbol;Acc:HGNC:8594]	protein_coding	0.7825	1.7201	1.0234e-05
ENSG00000145730	PAM	peptidylglycine alpha-amidating monooxygenase [Source:HGNC Symbol;Acc:HGNC:8596]	protein_coding	-0.2831	-1.2168	0.0005
ENSG00000120137	PANK3	pantothenate kinase 3 [Source:HGNC Symbol;Acc:HGNC:19365]	protein_coding	-0.4273	-1.3447	0.0026
ENSG00000112941	PAPD7	PAP associated domain containing 7 [Source:HGNC Symbol;Acc:HGNC:16705]	protein_coding	-0.2956	-1.2274	0.0084
ENSG00000090060	PAPOLA	poly(A) polymerase alpha [Source:HGNC Symbol;Acc:HGNC:14981]	protein_coding	-0.2196	-1.1644	0.0243
ENSG00000115421	PAPOLG	poly(A) polymerase gamma [Source:HGNC Symbol;Acc:HGNC:14982]	protein_coding	-0.3596	-1.283	0.0244
ENSG00000182752	PAPPA	pregnancy-associated plasma protein A, pappalysin 1 [Source:HGNC Symbol;Acc:HGNC:8602]	protein_coding	0.3871	1.3078	0.0243
ENSG00000162073	PAQR4	progestin and adipoQ receptor family member IV [Source:HGNC Symbol;Acc:HGNC:26386]	protein_coding	0.3844	1.3053	0.0311
ENSG00000169116	PARM1	prostate androgen-regulated mucin-like protein 1 [Source:HGNC Symbol;Acc:HGNC:24536]	protein_coding	1.1347	2.1957	1.4333e-09
ENSG00000178685	PARP10	poly (ADP-ribose) polymerase family, member 10 [Source:HGNC Symbol;Acc:HGNC:25895]	protein_coding	0.4983	1.4126	0.0019
ENSG00000229474	PATL2	protein associated with topoisomerase II homolog 2 (yeast) [Source:HGNC Symbol;Acc:HGNC:33630]	protein_coding	0.4695	1.3846	0.011
ENSG00000100105	PATZ1	POZ (BTB) and AT hook containing zinc finger 1 [Source:HGNC Symbol;Acc:HGNC:13071]	protein_coding	0.5459	1.4599	0.0003
ENSG00000168078	PBK	PDZ binding kinase [Source:HGNC Symbol;Acc:HGNC:18282]	protein_coding	-0.569	-1.4835	0.0086
ENSG00000156453	PCDH1	protocadherin 1 [Source:HGNC Symbol;Acc:HGNC:8655]	protein_coding	0.3192	1.2476	0.0496
ENSG00000169851	PCDH7	protocadherin 7 [Source:HGNC Symbol;Acc:HGNC:8659]	protein_coding	-0.3531	-1.2773	0.0028
ENSG00000251664	PCDHA12	protocadherin alpha 12 [Source:HGNC Symbol;Acc:HGNC:8666]	protein_coding	0.3994	1.319	0.0176
ENSG00000204967	PCDHA4	protocadherin alpha 4 [Source:HGNC Symbol;Acc:HGNC:8670]	protein_coding	0.4727	1.3877	0.0055
ENSG00000197479	PCDHB11	protocadherin beta 11 [Source:HGNC Symbol;Acc:HGNC:8682]	protein_coding	0.394	1.314	0.0147
ENSG00000187372	PCDHB13	protocadherin beta 13 [Source:HGNC Symbol;Acc:HGNC:8684]	protein_coding	0.447	1.3632	0.0212
ENSG00000120327	PCDHB14	protocadherin beta 14 [Source:HGNC Symbol;Acc:HGNC:8685]	protein_coding	0.7082	1.6338	0.0003
ENSG00000272674	PCDHB16	protocadherin beta 16 [Source:HGNC Symbol;Acc:HGNC:14546]	protein_coding	0.4051	1.3242	0.0115
ENSG00000112852	PCDHB2	protocadherin beta 2 [Source:HGNC Symbol;Acc:HGNC:8687]	protein_coding	0.4539	1.3697	0.0206
ENSG00000120322	PCDHB8	protocadherin beta 8 [Source:HGNC Symbol;Acc:HGNC:8693]	protein_coding	0.344	1.2693	0.0308
ENSG00000262576	PCDHGA4	protocadherin gamma subfamily A, 4 [Source:HGNC Symbol;Acc:HGNC:8702]	protein_coding	0.3769	1.2985	0.0235
ENSG00000253910	PCDHGB2	protocadherin gamma subfamily B, 2 [Source:HGNC Symbol;Acc:HGNC:8709]	protein_coding	0.3362	1.2624	0.0402
ENSG00000165494	PCF11	PCF11 cleavage and polyadenylation factor subunit [Source:HGNC Symbol;Acc:HGNC:30097]	protein_coding	-0.606	-1.522	3.2845e-07
ENSG00000277258	PCGF2	polycomb group ring finger 2 [Source:HGNC Symbol;Acc:HGNC:12929]	protein_coding	0.3772	1.2989	0.0385
ENSG00000100982	PCIF1	PDX1 C-terminal inhibiting factor 1 [Source:HGNC Symbol;Acc:HGNC:16200]	protein_coding	0.2837	1.2173	0.0353
ENSG00000126773	PCNXL4	pecanex-like 4 (Drosophila) [Source:HGNC Symbol;Acc:HGNC:20349]	protein_coding	-0.3678	-1.2904	0.0251
ENSG00000174788	PCP2	Purkinje cell protein 2 [Source:HGNC Symbol;Acc:HGNC:30209]	protein_coding	0.2858	1.2191	0.05
ENSG00000102109	PCSK1N	proprotein convertase subtilisin/kexin type 1 inhibitor [Source:HGNC Symbol;Acc:HGNC:17301]	protein_coding	0.4776	1.3924	0.014
ENSG00000115257	PCSK4	proprotein convertase subtilisin/kexin type 4 [Source:HGNC Symbol;Acc:HGNC:8746]	protein_coding	0.474	1.389	0.0227
ENSG00000197646	PDCD1LG2	programmed cell death 1 ligand 2 [Source:HGNC Symbol;Acc:HGNC:18731]	protein_coding	-0.6691	-1.59	0.0013
ENSG00000112541	PDE10A	phosphodiesterase 10A [Source:HGNC Symbol;Acc:HGNC:8772]	protein_coding	0.4163	1.3345	0.0186
ENSG00000186642	PDE2A	phosphodiesterase 2A, cGMP-stimulated [Source:HGNC Symbol;Acc:HGNC:8777]	protein_coding	-0.4703	-1.3854	0.0044
ENSG00000105650	PDE4C	phosphodiesterase 4C, cAMP-specific [Source:HGNC Symbol;Acc:HGNC:8782]	protein_coding	0.5709	1.4854	0.0085
ENSG00000133256	PDE6B	phosphodiesterase 6B, cGMP-specific, rod, beta [Source:HGNC Symbol;Acc:HGNC:8786]	protein_coding	0.3949	1.3148	0.0243
ENSG00000205268	PDE7A	phosphodiesterase 7A [Source:HGNC Symbol;Acc:HGNC:8791]	protein_coding	-0.6156	-1.5322	4.0394e-05
ENSG00000171408	PDE7B	phosphodiesterase 7B [Source:HGNC Symbol;Acc:HGNC:8792]	protein_coding	0.5034	1.4176	0.0031
ENSG00000160191	PDE9A	phosphodiesterase 9A [Source:HGNC Symbol;Acc:HGNC:8795]	protein_coding	0.4587	1.3743	0.0385
ENSG00000170962	PDGFD	platelet derived growth factor D [Source:HGNC Symbol;Acc:HGNC:30620]	protein_coding	0.3994	1.319	0.0375
ENSG00000134853	PDGFRA	platelet-derived growth factor receptor, alpha polypeptide [Source:HGNC Symbol;Acc:HGNC:8803]	protein_coding	0.3245	1.2522	0.0494
ENSG00000004799	PDK4	pyruvate dehydrogenase kinase, isozyme 4 [Source:HGNC Symbol;Acc:HGNC:8812]	protein_coding	0.649	1.5681	0.0014
ENSG00000163110	PDLIM5	PDZ and LIM domain 5 [Source:HGNC Symbol;Acc:HGNC:17468]	protein_coding	-0.3398	-1.2656	0.0091
ENSG00000164951	PDP1	pyruvate dehyrogenase phosphatase catalytic subunit 1 [Source:HGNC Symbol;Acc:HGNC:9279]	protein_coding	-0.368	-1.2905	0.0187
ENSG00000162366	PDZK1IP1	PDZK1 interacting protein 1 [Source:HGNC Symbol;Acc:HGNC:16887]	protein_coding	0.6808	1.603	0.0009
ENSG00000139946	PELI2	pellino E3 ubiquitin protein ligase family member 2 [Source:HGNC Symbol;Acc:HGNC:8828]	protein_coding	0.7985	1.7393	5.0583e-05
ENSG00000174516	PELI3	pellino E3 ubiquitin protein ligase family member 3 [Source:HGNC Symbol;Acc:HGNC:30010]	protein_coding	0.4018	1.3212	0.0429
ENSG00000179094	PER1	period circadian clock 1 [Source:HGNC Symbol;Acc:HGNC:8845]	protein_coding	0.546	1.46	0.0002
ENSG00000132326	PER2	period circadian clock 2 [Source:HGNC Symbol;Acc:HGNC:8846]	protein_coding	0.4615	1.377	0.0205
ENSG00000104883	PEX11G	peroxisomal biogenesis factor 11 gamma [Source:HGNC Symbol;Acc:HGNC:20208]	protein_coding	0.4511	1.367	0.0478
ENSG00000142655	PEX14	peroxisomal biogenesis factor 14 [Source:HGNC Symbol;Acc:HGNC:8856]	protein_coding	0.307	1.2372	0.0174
ENSG00000109272	PF4V1	platelet factor 4 variant 1 [Source:HGNC Symbol;Acc:HGNC:8862]	protein_coding	0.3979	1.3176	0.0093
ENSG00000123836	PFKFB2	6-phosphofructo-2-kinase/fructose-2,6-biphosphatase 2 [Source:HGNC Symbol;Acc:HGNC:8873]	protein_coding	-0.2333	-1.1755	0.0342
ENSG00000161395	PGAP3	post-GPI attachment to proteins 3 [Source:HGNC Symbol;Acc:HGNC:23719]	protein_coding	0.3408	1.2665	0.0497
ENSG00000102144	PGK1	phosphoglycerate kinase 1 [Source:HGNC Symbol;Acc:HGNC:8896]	protein_coding	-0.2562	-1.1943	0.035
ENSG00000130517	PGPEP1	pyroglutamyl-peptidase I [Source:HGNC Symbol;Acc:HGNC:13568]	protein_coding	0.5976	1.5132	0.0005
ENSG00000040633	PHF23	PHD finger protein 23 [Source:HGNC Symbol;Acc:HGNC:28428]	protein_coding	0.3749	1.2968	0.0163
ENSG00000139289	PHLDA1	pleckstrin homology-like domain, family A, member 1 [Source:HGNC Symbol;Acc:HGNC:8933]	protein_coding	-0.6189	-1.5358	0.0026
ENSG00000006576	PHTF2	putative homeodomain transcription factor 2 [Source:HGNC Symbol;Acc:HGNC:13411]	protein_coding	-0.3371	-1.2632	0.0335
ENSG00000073921	PICALM	phosphatidylinositol binding clathrin assembly protein [Source:HGNC Symbol;Acc:HGNC:15514]	protein_coding	-0.2561	-1.1943	0.0154
ENSG00000177595	PIDD1	p53-induced death domain protein 1 [Source:HGNC Symbol;Acc:HGNC:16491]	protein_coding	0.4313	1.3484	0.0314
ENSG00000140451	PIF1	PIF1 5'-to-3' DNA helicase [Source:HGNC Symbol;Acc:HGNC:26220]	protein_coding	-0.4996	-1.4139	0.0215
ENSG00000173947	PIFO	primary cilia formation [Source:HGNC Symbol;Acc:HGNC:27009]	protein_coding	0.9232	1.8963	1.1547e-06
ENSG00000007541	PIGQ	phosphatidylinositol glycan anchor biosynthesis, class Q [Source:HGNC Symbol;Acc:HGNC:14135]	protein_coding	0.4254	1.3429	0.002
ENSG00000162896	PIGR	polymeric immunoglobulin receptor [Source:HGNC Symbol;Acc:HGNC:8968]	protein_coding	1.486	2.8012	6.3693e-15
ENSG00000155629	PIK3AP1	phosphoinositide-3-kinase adaptor protein 1 [Source:HGNC Symbol;Acc:HGNC:30034]	protein_coding	0.451	1.367	0.0419
ENSG00000133056	PIK3C2B	phosphatidylinositol-4-phosphate 3-kinase, catalytic subunit type 2 beta [Source:HGNC Symbol;Acc:HGNC:8972]	protein_coding	0.4117	1.3303	0.0202
ENSG00000121879	PIK3CA	phosphatidylinositol-4,5-bisphosphate 3-kinase, catalytic subunit alpha [Source:HGNC Symbol;Acc:HGNC:8975]	protein_coding	-0.3278	-1.2551	0.0115
ENSG00000198355	PIM3	Pim-3 proto-oncogene, serine/threonine kinase [Source:HGNC Symbol;Acc:HGNC:19310]	protein_coding	0.5142	1.4282	0.0057
ENSG00000127445	PIN1	peptidylprolyl cis/trans isomerase, NIMA-interacting 1 [Source:HGNC Symbol;Acc:HGNC:8988]	protein_coding	0.3417	1.2672	0.0263
ENSG00000159763	PIP	prolactin-induced protein [Source:HGNC Symbol;Acc:HGNC:8993]	protein_coding	0.8763	1.8357	1.4239e-06
ENSG00000143398	PIP5K1A	phosphatidylinositol-4-phosphate 5-kinase, type I, alpha [Source:HGNC Symbol;Acc:HGNC:8994]	protein_coding	-0.4473	-1.3635	8.1762e-07
ENSG00000107242	PIP5K1B	phosphatidylinositol-4-phosphate 5-kinase, type I, beta [Source:HGNC Symbol;Acc:HGNC:8995]	protein_coding	0.7211	1.6484	0.0004
ENSG00000186111	PIP5K1C	phosphatidylinositol-4-phosphate 5-kinase, type I, gamma [Source:HGNC Symbol;Acc:HGNC:8996]	protein_coding	0.2921	1.2245	0.022
ENSG00000180957	PITPNB	phosphatidylinositol transfer protein, beta [Source:HGNC Symbol;Acc:HGNC:9002]	protein_coding	-0.2755	-1.2104	0.0004
ENSG00000162878	PKDCC	protein kinase domain containing, cytoplasmic [Source:HGNC Symbol;Acc:HGNC:25123]	protein_coding	0.3489	1.2736	0.0204
ENSG00000123143	PKN1	protein kinase N1 [Source:HGNC Symbol;Acc:HGNC:9405]	protein_coding	0.4334	1.3504	0.0344
ENSG00000065243	PKN2	protein kinase N2 [Source:HGNC Symbol;Acc:HGNC:9406]	protein_coding	-0.2841	-1.2177	0.031
ENSG00000069764	PLA2G10	phospholipase A2, group X [Source:HGNC Symbol;Acc:HGNC:9029]	protein_coding	0.3486	1.2734	0.0289
ENSG00000176485	PLA2G16	phospholipase A2, group XVI [Source:HGNC Symbol;Acc:HGNC:17825]	protein_coding	0.5899	1.5052	0.0055
ENSG00000280109	PLAC4		TEC	0.4165	1.3347	0.0101
ENSG00000145287	PLAC8	placenta-specific 8 [Source:HGNC Symbol;Acc:HGNC:19254]	protein_coding	0.4529	1.3688	0.0478
ENSG00000121316	PLBD1	phospholipase B domain containing 1 [Source:HGNC Symbol;Acc:HGNC:26215]	protein_coding	0.5901	1.5054	0.004
ENSG00000114805	PLCH1	phospholipase C, eta 1 [Source:HGNC Symbol;Acc:HGNC:29185]	protein_coding	0.6682	1.5891	0.0005
ENSG00000143850	PLEKHA6	pleckstrin homology domain containing, family A member 6 [Source:HGNC Symbol;Acc:HGNC:17053]	protein_coding	0.4099	1.3286	0.0274
ENSG00000166689	PLEKHA7	pleckstrin homology domain containing, family A member 7 [Source:HGNC Symbol;Acc:HGNC:27049]	protein_coding	0.3938	1.3138	0.0383
ENSG00000021300	PLEKHB1	pleckstrin homology domain containing, family B (evectins) member 1 [Source:HGNC Symbol;Acc:HGNC:19079]	protein_coding	0.7117	1.6377	3.556e-05
ENSG00000166289	PLEKHF1	pleckstrin homology domain containing, family F (with FYVE domain) member 1 [Source:HGNC Symbol;Acc:HGNC:20764]	protein_coding	0.4164	1.3346	0.0417
ENSG00000153404	PLEKHG4B	pleckstrin homology domain containing, family G (with RhoGef domain) member 4B [Source:HGNC Symbol;Acc:HGNC:29399]	protein_coding	0.3716	1.2938	0.0144
ENSG00000008323	PLEKHG6	pleckstrin homology domain containing, family G (with RhoGef domain) member 6 [Source:HGNC Symbol;Acc:HGNC:25562]	protein_coding	0.4683	1.3834	0.0224
ENSG00000187510	PLEKHG7	pleckstrin homology domain containing, family G (with RhoGef domain) member 7 [Source:HGNC Symbol;Acc:HGNC:33829]	protein_coding	0.9988	1.9983	2.9985e-08
ENSG00000054690	PLEKHH1	pleckstrin homology domain containing, family H (with MyTH4 domain) member 1 [Source:HGNC Symbol;Acc:HGNC:17733]	protein_coding	0.4139	1.3323	0.0421
ENSG00000068137	PLEKHH3	pleckstrin homology domain containing, family H (with MyTH4 domain) member 3 [Source:HGNC Symbol;Acc:HGNC:26105]	protein_coding	0.7729	1.7087	3.6236e-06
ENSG00000023902	PLEKHO1	pleckstrin homology domain containing, family O member 1 [Source:HGNC Symbol;Acc:HGNC:24310]	protein_coding	-0.5045	-1.4187	0.0127
ENSG00000148735	PLEKHS1	pleckstrin homology domain containing, family S member 1 [Source:HGNC Symbol;Acc:HGNC:26285]	protein_coding	1.3234	2.5026	7.0342e-13
ENSG00000167676	PLIN4	perilipin 4 [Source:HGNC Symbol;Acc:HGNC:29393]	protein_coding	0.4429	1.3594	0.04
ENSG00000214456	PLIN5	perilipin 5 [Source:HGNC Symbol;Acc:HGNC:33196]	protein_coding	0.659	1.579	9.6059e-05
ENSG00000102024	PLS3	plastin 3 [Source:HGNC Symbol;Acc:HGNC:9091]	protein_coding	-0.233	-1.1753	0.0329
ENSG00000114698	PLSCR4	phospholipid scramblase 4 [Source:HGNC Symbol;Acc:HGNC:16497]	protein_coding	0.4383	1.355	0.0452
ENSG00000161381	PLXDC1	plexin domain containing 1 [Source:HGNC Symbol;Acc:HGNC:20945]	protein_coding	0.3356	1.2619	0.0251
ENSG00000196576	PLXNB2	plexin B2 [Source:HGNC Symbol;Acc:HGNC:9104]	protein_coding	0.3642	1.2872	0.0002
ENSG00000198753	PLXNB3	plexin B3 [Source:HGNC Symbol;Acc:HGNC:9105]	protein_coding	0.4689	1.384	0.0302
ENSG00000185664	PMEL	premelanosome protein [Source:HGNC Symbol;Acc:HGNC:10880]	protein_coding	0.4605	1.376	0.0431
ENSG00000140464	PML	promyelocytic leukemia [Source:HGNC Symbol;Acc:HGNC:9113]	protein_coding	0.3431	1.2685	0.0145
ENSG00000177666	PNPLA2	patatin-like phospholipase domain containing 2 [Source:HGNC Symbol;Acc:HGNC:30802]	protein_coding	0.4397	1.3563	0.0076
ENSG00000108439	PNPO	pyridoxamine 5'-phosphate oxidase [Source:HGNC Symbol;Acc:HGNC:30260]	protein_coding	0.3303	1.2573	0.019
ENSG00000146278	PNRC1	proline-rich nuclear receptor coactivator 1 [Source:HGNC Symbol;Acc:HGNC:17278]	protein_coding	0.3375	1.2635	0.0327
ENSG00000189266	PNRC2	proline-rich nuclear receptor coactivator 2 [Source:HGNC Symbol;Acc:HGNC:23158]	protein_coding	-0.2897	-1.2224	0.0039
ENSG00000170734	POLH	polymerase (DNA directed), eta [Source:HGNC Symbol;Acc:HGNC:9181]	protein_coding	0.399	1.3186	0.0034
ENSG00000166169	POLL	polymerase (DNA directed), lambda [Source:HGNC Symbol;Acc:HGNC:9184]	protein_coding	0.3329	1.2595	0.0101
ENSG00000163882	POLR2H	polymerase (RNA) II (DNA directed) polypeptide H [Source:HGNC Symbol;Acc:HGNC:9195]	protein_coding	0.2265	1.17	0.0283
ENSG00000214783	POLR2J4	polymerase (RNA) II (DNA directed) polypeptide J4, pseudogene [Source:HGNC Symbol;Acc:HGNC:28195]	processed_transcript	-0.8082	-1.751	5.5027e-05
ENSG00000099821	POLRMT	polymerase (RNA) mitochondrial (DNA directed) [Source:HGNC Symbol;Acc:HGNC:9200]	protein_coding	0.5029	1.4171	0.0006
ENSG00000110777	POU2AF1	POU class 2 associating factor 1 [Source:HGNC Symbol;Acc:HGNC:9211]	protein_coding	0.6038	1.5197	0.0004
ENSG00000109819	PPARGC1A	peroxisome proliferator-activated receptor gamma, coactivator 1 alpha [Source:HGNC Symbol;Acc:HGNC:9237]	protein_coding	0.8382	1.7878	1.6544e-05
ENSG00000155846	PPARGC1B	peroxisome proliferator-activated receptor gamma, coactivator 1 beta [Source:HGNC Symbol;Acc:HGNC:30022]	protein_coding	0.5026	1.4167	0.01
ENSG00000163736	PPBP	pro-platelet basic protein (chemokine (C-X-C motif) ligand 7) [Source:HGNC Symbol;Acc:HGNC:9240]	protein_coding	0.4227	1.3405	0.0134
ENSG00000125534	PPDPF	pancreatic progenitor cell differentiation and proliferation factor [Source:HGNC Symbol;Acc:HGNC:16142]	protein_coding	0.4349	1.3518	0.0316
ENSG00000108179	PPIF	peptidylprolyl isomerase F [Source:HGNC Symbol;Acc:HGNC:9259]	protein_coding	-0.3185	-1.247	0.0027
ENSG00000185250	PPIL6	peptidylprolyl isomerase (cyclophilin)-like 6 [Source:HGNC Symbol;Acc:HGNC:21557]	protein_coding	0.6613	1.5815	0.0009
ENSG00000175175	PPM1E	protein phosphatase, Mg2+/Mn2+ dependent, 1E [Source:HGNC Symbol;Acc:HGNC:19322]	protein_coding	0.4376	1.3543	0.0177
ENSG00000111110	PPM1H	protein phosphatase, Mg2+/Mn2+ dependent, 1H [Source:HGNC Symbol;Acc:HGNC:18583]	protein_coding	0.8632	1.8191	1.8664e-05
ENSG00000186298	PPP1CC	protein phosphatase 1, catalytic subunit, gamma isozyme [Source:HGNC Symbol;Acc:HGNC:9283]	protein_coding	-0.2723	-1.2077	0.0084
ENSG00000204569	PPP1R10	protein phosphatase 1, regulatory subunit 10 [Source:HGNC Symbol;Acc:HGNC:9284]	protein_coding	-0.7203	-1.6475	3.4174e-06
ENSG00000167641	PPP1R14A	protein phosphatase 1, regulatory (inhibitor) subunit 14A [Source:HGNC Symbol;Acc:HGNC:14871]	protein_coding	-0.4292	-1.3464	0.0314
ENSG00000158615	PPP1R15B	protein phosphatase 1, regulatory subunit 15B [Source:HGNC Symbol;Acc:HGNC:14951]	protein_coding	-0.2822	-1.2161	0.0068
ENSG00000160972	PPP1R16A	protein phosphatase 1, regulatory subunit 16A [Source:HGNC Symbol;Acc:HGNC:14941]	protein_coding	0.4307	1.3479	0.0173
ENSG00000101445	PPP1R16B	protein phosphatase 1, regulatory subunit 16B [Source:HGNC Symbol;Acc:HGNC:15850]	protein_coding	0.7233	1.651	0.0004
ENSG00000196422	PPP1R26	protein phosphatase 1, regulatory subunit 26 [Source:HGNC Symbol;Acc:HGNC:29089]	protein_coding	0.3923	1.3125	0.0004
ENSG00000162148	PPP1R32	protein phosphatase 1, regulatory subunit 32 [Source:HGNC Symbol;Acc:HGNC:28869]	protein_coding	0.5745	1.4892	0.0049
ENSG00000160813	PPP1R35	protein phosphatase 1, regulatory subunit 35 [Source:HGNC Symbol;Acc:HGNC:28320]	protein_coding	0.4817	1.3964	0.0106
ENSG00000104866	PPP1R37	protein phosphatase 1, regulatory subunit 37 [Source:HGNC Symbol;Acc:HGNC:27607]	protein_coding	0.3987	1.3183	0.0197
ENSG00000119938	PPP1R3C	protein phosphatase 1, regulatory subunit 3C [Source:HGNC Symbol;Acc:HGNC:9293]	protein_coding	0.4438	1.3601	0.0489
ENSG00000132825	PPP1R3D	protein phosphatase 1, regulatory subunit 3D [Source:HGNC Symbol;Acc:HGNC:9294]	protein_coding	0.4161	1.3343	0.0184
ENSG00000178125	PPP1R42	protein phosphatase 1, regulatory subunit 42 [Source:HGNC Symbol;Acc:HGNC:33732]	protein_coding	0.6079	1.524	0.0002
ENSG00000158528	PPP1R9A	protein phosphatase 1, regulatory subunit 9A [Source:HGNC Symbol;Acc:HGNC:14946]	protein_coding	0.7063	1.6316	0.0002
ENSG00000108819	PPP1R9B	protein phosphatase 1, regulatory subunit 9B [Source:HGNC Symbol;Acc:HGNC:9298]	protein_coding	0.3112	1.2407	0.005
ENSG00000104695	PPP2CB	protein phosphatase 2, catalytic subunit, beta isozyme [Source:HGNC Symbol;Acc:HGNC:9300]	protein_coding	-0.2115	-1.1579	0.0086
ENSG00000156475	PPP2R2B	protein phosphatase 2, regulatory subunit B, beta [Source:HGNC Symbol;Acc:HGNC:9305]	protein_coding	0.3725	1.2946	0.024
ENSG00000163605	PPP4R2	protein phosphatase 4, regulatory subunit 2 [Source:HGNC Symbol;Acc:HGNC:18296]	protein_coding	-0.4319	-1.349	0.0003
ENSG00000110075	PPP6R3	protein phosphatase 6, regulatory subunit 3 [Source:HGNC Symbol;Acc:HGNC:1173]	protein_coding	-0.1982	-1.1473	0.0211
ENSG00000196850	PPTC7	PTC7 protein phosphatase homolog (S. cerevisiae) [Source:HGNC Symbol;Acc:HGNC:30695]	protein_coding	-0.4206	-1.3385	0.0023
ENSG00000135617	PRADC1	protease-associated domain containing 1 [Source:HGNC Symbol;Acc:HGNC:16047]	protein_coding	0.4614	1.3769	0.0255
ENSG00000243279	PRAF2	PRA1 domain family, member 2 [Source:HGNC Symbol;Acc:HGNC:28911]	protein_coding	0.3509	1.2754	0.047
ENSG00000116731	PRDM2	PR domain containing 2, with ZNF domain [Source:HGNC Symbol;Acc:HGNC:9347]	protein_coding	-0.3081	-1.2381	0.0233
ENSG00000163637	PRICKLE2	prickle homolog 2 (Drosophila) [Source:HGNC Symbol;Acc:HGNC:20340]	protein_coding	0.3563	1.2802	0.0211
ENSG00000012211	PRICKLE3	prickle homolog 3 (Drosophila) [Source:HGNC Symbol;Acc:HGNC:6645]	protein_coding	0.4607	1.3762	0.0062
ENSG00000124593	PRICKLE4	prickle homolog 4 (Drosophila) [Source:HGNC Symbol;Acc:HGNC:16805]	protein_coding	0.599	1.5147	0.0047
ENSG00000126583	PRKCG	protein kinase C, gamma [Source:HGNC Symbol;Acc:HGNC:9402]	protein_coding	0.3641	1.2871	0.0489
ENSG00000105287	PRKD2	protein kinase D2 [Source:HGNC Symbol;Acc:HGNC:17293]	protein_coding	0.5198	1.4338	2.5683e-05
ENSG00000099725	PRKY	protein kinase, Y-linked, pseudogene [Source:HGNC Symbol;Acc:HGNC:9444]	transcribed_unprocessed_pseudogene	0.4057	1.3247	0.0174
ENSG00000198890	PRMT6	protein arginine methyltransferase 6 [Source:HGNC Symbol;Acc:HGNC:18241]	protein_coding	0.3097	1.2395	0.04
ENSG00000171867	PRNP	prion protein [Source:HGNC Symbol;Acc:HGNC:9449]	protein_coding	-0.329	-1.2561	0.0373
ENSG00000155066	PROM2	prominin 2 [Source:HGNC Symbol;Acc:HGNC:20685]	protein_coding	0.4807	1.3954	0.004
ENSG00000110844	PRPF40B	PRP40 pre-mRNA processing factor 40 homolog B (S. cerevisiae) [Source:HGNC Symbol;Acc:HGNC:25031]	protein_coding	0.4573	1.373	0.0005
ENSG00000068489	PRR11	proline rich 11 [Source:HGNC Symbol;Acc:HGNC:25619]	protein_coding	-0.607	-1.523	0.0042
ENSG00000126464	PRR12	proline rich 12 [Source:HGNC Symbol;Acc:HGNC:29217]	protein_coding	0.4788	1.3936	0.005
ENSG00000156858	PRR14	proline rich 14 [Source:HGNC Symbol;Acc:HGNC:28458]	protein_coding	0.3795	1.3009	0.0077
ENSG00000183530	PRR14L	proline rich 14-like [Source:HGNC Symbol;Acc:HGNC:28738]	protein_coding	-0.5124	-1.4264	3.8089e-06
ENSG00000176532	PRR15	proline rich 15 [Source:HGNC Symbol;Acc:HGNC:22310]	protein_coding	0.5767	1.4914	0.0057
ENSG00000167183	PRR15L	proline rich 15-like [Source:HGNC Symbol;Acc:HGNC:28149]	protein_coding	0.5266	1.4405	0.006
ENSG00000176381	PRR18	proline rich 18 [Source:HGNC Symbol;Acc:HGNC:28574]	protein_coding	0.3581	1.2818	0.0329
ENSG00000183631	PRR32	proline rich 32 [Source:HGNC Symbol;Acc:HGNC:34498]	protein_coding	0.4986	1.4129	0.003
ENSG00000131188	PRR7	proline rich 7 (synaptic) [Source:HGNC Symbol;Acc:HGNC:28130]	protein_coding	0.5482	1.4622	0.0119
ENSG00000167157	PRRX2	paired related homeobox 2 [Source:HGNC Symbol;Acc:HGNC:21338]	protein_coding	0.8076	1.7504	6.9942e-06
ENSG00000005001	PRSS22	protease, serine, 22 [Source:HGNC Symbol;Acc:HGNC:14368]	protein_coding	0.3888	1.3093	0.042
ENSG00000172382	PRSS27	protease, serine 27 [Source:HGNC Symbol;Acc:HGNC:15475]	protein_coding	0.4842	1.3988	0.032
ENSG00000178226	PRSS36	protease, serine, 36 [Source:HGNC Symbol;Acc:HGNC:26906]	protein_coding	0.4655	1.3808	0.0213
ENSG00000106772	PRUNE2	prune homolog 2 (Drosophila) [Source:HGNC Symbol;Acc:HGNC:25209]	protein_coding	0.5651	1.4795	0.0006
ENSG00000167653	PSCA	prostate stem cell antigen [Source:HGNC Symbol;Acc:HGNC:9500]	protein_coding	1.0619	2.0877	8.7069e-09
ENSG00000080815	PSEN1	presenilin 1 [Source:HGNC Symbol;Acc:HGNC:9508]	protein_coding	-0.2539	-1.1924	0.0084
ENSG00000108671	PSMD11	proteasome (prosome, macropain) 26S subunit, non-ATPase, 11 [Source:HGNC Symbol;Acc:HGNC:9556]	protein_coding	-0.1727	-1.1272	0.047
ENSG00000175166	PSMD2	proteasome (prosome, macropain) 26S subunit, non-ATPase, 2 [Source:HGNC Symbol;Acc:HGNC:9559]	protein_coding	-0.2361	-1.1778	0.0419
ENSG00000119314	PTBP3	polypyrimidine tract binding protein 3 [Source:HGNC Symbol;Acc:HGNC:10253]	protein_coding	-0.2462	-1.1861	0.0474
ENSG00000185920	PTCH1	patched 1 [Source:HGNC Symbol;Acc:HGNC:9585]	protein_coding	0.4795	1.3943	0.023
ENSG00000244694	PTCHD4	patched domain containing 4 [Source:HGNC Symbol;Acc:HGNC:21345]	protein_coding	0.5695	1.484	0.0085
ENSG00000148334	PTGES2	prostaglandin E synthase 2 [Source:HGNC Symbol;Acc:HGNC:17822]	protein_coding	0.274	1.2091	0.0491
ENSG00000122420	PTGFR	prostaglandin F receptor (FP) [Source:HGNC Symbol;Acc:HGNC:9600]	protein_coding	0.4787	1.3934	0.0091
ENSG00000073756	PTGS2	prostaglandin-endoperoxide synthase 2 (prostaglandin G/H synthase and cyclooxygenase) [Source:HGNC Symbol;Acc:HGNC:9605]	protein_coding	-0.5857	-1.5007	0.0066
ENSG00000087494	PTHLH	parathyroid hormone-like hormone [Source:HGNC Symbol;Acc:HGNC:9607]	protein_coding	-0.4915	-1.4059	0.0231
ENSG00000120899	PTK2B	protein tyrosine kinase 2 beta [Source:HGNC Symbol;Acc:HGNC:9612]	protein_coding	-0.4796	-1.3944	7.5514e-06
ENSG00000105894	PTN	pleiotrophin [Source:HGNC Symbol;Acc:HGNC:9630]	protein_coding	0.4164	1.3346	0.0068
ENSG00000104960	PTOV1	prostate tumor overexpressed 1 [Source:HGNC Symbol;Acc:HGNC:9632]	protein_coding	0.2996	1.2308	0.0252
ENSG00000184007	PTP4A2	protein tyrosine phosphatase type IVA, member 2 [Source:HGNC Symbol;Acc:HGNC:9635]	protein_coding	-0.2278	-1.1711	0.0235
ENSG00000070778	PTPN21	protein tyrosine phosphatase, non-receptor type 21 [Source:HGNC Symbol;Acc:HGNC:9651]	protein_coding	-0.4176	-1.3357	0.0023
ENSG00000111679	PTPN6	protein tyrosine phosphatase, non-receptor type 6 [Source:HGNC Symbol;Acc:HGNC:9658]	protein_coding	0.399	1.3186	0.004
ENSG00000152894	PTPRK	protein tyrosine phosphatase, receptor type, K [Source:HGNC Symbol;Acc:HGNC:9674]	protein_coding	-0.4574	-1.373	0.0097
ENSG00000155093	PTPRN2	protein tyrosine phosphatase, receptor type, N polypeptide 2 [Source:HGNC Symbol;Acc:HGNC:9677]	protein_coding	0.6436	1.5623	0.0015
ENSG00000060656	PTPRU	protein tyrosine phosphatase, receptor type, U [Source:HGNC Symbol;Acc:HGNC:9683]	protein_coding	0.2114	1.1578	0.0141
ENSG00000136045	PWP1	PWP1 homolog (S. cerevisiae) [Source:HGNC Symbol;Acc:HGNC:17015]	protein_coding	-0.2229	-1.1671	0.0287
ENSG00000143217	PVRL4	poliovirus receptor-related 4 [Source:HGNC Symbol;Acc:HGNC:19688]	protein_coding	0.4711	1.3861	0.0075
ENSG00000171813	PWWP2B	PWWP domain containing 2B [Source:HGNC Symbol;Acc:HGNC:25150]	protein_coding	0.6625	1.5828	0.0004
ENSG00000068976	PYGM	phosphorylase, glycogen, muscle [Source:HGNC Symbol;Acc:HGNC:9726]	protein_coding	-0.5765	-1.4913	7.8916e-05
ENSG00000126838	PZP	pregnancy-zone protein [Source:HGNC Symbol;Acc:HGNC:9750]	protein_coding	0.4189	1.3369	0.0065
ENSG00000099246	RAB18	RAB18, member RAS oncogene family [Source:HGNC Symbol;Acc:HGNC:14244]	protein_coding	-0.2429	-1.1834	0.0312
ENSG00000146955	RAB19	RAB19, member RAS oncogene family [Source:HGNC Symbol;Acc:HGNC:19982]	protein_coding	0.4646	1.3799	0.0029
ENSG00000139832	RAB20	RAB20, member RAS oncogene family [Source:HGNC Symbol;Acc:HGNC:18260]	protein_coding	0.5894	1.5046	0.0029
ENSG00000080371	RAB21	RAB21, member RAS oncogene family [Source:HGNC Symbol;Acc:HGNC:18263]	protein_coding	-0.312	-1.2414	0.0029
ENSG00000124209	RAB22A	RAB22A, member RAS oncogene family [Source:HGNC Symbol;Acc:HGNC:9764]	protein_coding	-0.3388	-1.2647	5.4381e-05
ENSG00000169228	RAB24	RAB24, member RAS oncogene family [Source:HGNC Symbol;Acc:HGNC:9765]	protein_coding	0.5491	1.4632	0.0129
ENSG00000132698	RAB25	RAB25, member RAS oncogene family [Source:HGNC Symbol;Acc:HGNC:18238]	protein_coding	0.3084	1.2383	0.0417
ENSG00000167964	RAB26	RAB26, member RAS oncogene family [Source:HGNC Symbol;Acc:HGNC:14259]	protein_coding	0.6596	1.5796	0.0009
ENSG00000168461	RAB31	RAB31, member RAS oncogene family [Source:HGNC Symbol;Acc:HGNC:9771]	protein_coding	-0.2857	-1.219	0.0005
ENSG00000172794	RAB37	RAB37, member RAS oncogene family [Source:HGNC Symbol;Acc:HGNC:30268]	protein_coding	0.7334	1.6626	0.0001
ENSG00000123892	RAB38	RAB38, member RAS oncogene family [Source:HGNC Symbol;Acc:HGNC:9776]	protein_coding	-0.3186	-1.2471	0.0483
ENSG00000105649	RAB3A	RAB3A, member RAS oncogene family [Source:HGNC Symbol;Acc:HGNC:9777]	protein_coding	0.4751	1.39	0.01
ENSG00000169213	RAB3B	RAB3B, member RAS oncogene family [Source:HGNC Symbol;Acc:HGNC:9778]	protein_coding	-0.5871	-1.5023	0.0042
ENSG00000197562	RAB40C	RAB40C, member RAS oncogene family [Source:HGNC Symbol;Acc:HGNC:18285]	protein_coding	0.4405	1.357	0.0048
ENSG00000154917	RAB6B	RAB6B, member RAS oncogene family [Source:HGNC Symbol;Acc:HGNC:14902]	protein_coding	0.4287	1.346	0.0386
ENSG00000161800	RACGAP1	Rac GTPase activating protein 1 [Source:HGNC Symbol;Acc:HGNC:9804]	protein_coding	-0.3241	-1.2519	0.043
ENSG00000164754	RAD21	RAD21 homolog (S. pombe) [Source:HGNC Symbol;Acc:HGNC:9811]	protein_coding	-0.2058	-1.1533	0.05
ENSG00000108384	RAD51C	RAD51 paralog C [Source:HGNC Symbol;Acc:HGNC:9820]	protein_coding	0.3593	1.2828	0.022
ENSG00000108557	RAI1	retinoic acid induced 1 [Source:HGNC Symbol;Acc:HGNC:9834]	protein_coding	0.419	1.337	0.0063
ENSG00000039560	RAI14	retinoic acid induced 14 [Source:HGNC Symbol;Acc:HGNC:14873]	protein_coding	-0.2751	-1.21	0.0381
ENSG00000127314	RAP1B	RAP1B, member of RAS oncogene family [Source:HGNC Symbol;Acc:HGNC:9857]	protein_coding	-0.2719	-1.2074	0.0177
ENSG00000131759	RARA	retinoic acid receptor, alpha [Source:HGNC Symbol;Acc:HGNC:9864]	protein_coding	0.4381	1.3548	0.0045
ENSG00000118849	RARRES1	retinoic acid receptor responder (tazarotene induced) 1 [Source:HGNC Symbol;Acc:HGNC:9867]	protein_coding	1.3571	2.5617	5.3489e-13
ENSG00000106538	RARRES2	retinoic acid receptor responder (tazarotene induced) 2 [Source:HGNC Symbol;Acc:HGNC:9868]	protein_coding	0.5674	1.4818	0.0004
ENSG00000133321	RARRES3	retinoic acid receptor responder (tazarotene induced) 3 [Source:HGNC Symbol;Acc:HGNC:9869]	protein_coding	0.5366	1.4506	0.0094
ENSG00000155903	RASA2	RAS p21 protein activator 2 [Source:HGNC Symbol;Acc:HGNC:9872]	protein_coding	-0.698	-1.6222	5.5186e-06
ENSG00000185989	RASA3	RAS p21 protein activator 3 [Source:HGNC Symbol;Acc:HGNC:20331]	protein_coding	-0.4049	-1.324	0.049
ENSG00000111344	RASAL1	RAS protein activator like 1 (GAP1 like) [Source:HGNC Symbol;Acc:HGNC:9873]	protein_coding	0.4886	1.403	0.0306
ENSG00000100302	RASD2	RASD family, member 2 [Source:HGNC Symbol;Acc:HGNC:18229]	protein_coding	0.7241	1.6519	5.1953e-05
ENSG00000172575	RASGRP1	RAS guanyl releasing protein 1 (calcium and DAG-regulated) [Source:HGNC Symbol;Acc:HGNC:9878]	protein_coding	0.6017	1.5175	0.0019
ENSG00000152689	RASGRP3	RAS guanyl releasing protein 3 (calcium and DAG-regulated) [Source:HGNC Symbol;Acc:HGNC:14545]	protein_coding	0.3969	1.3166	0.034
ENSG00000122035	RASL11A	RAS-like, family 11, member A [Source:HGNC Symbol;Acc:HGNC:23802]	protein_coding	0.4803	1.395	0.0287
ENSG00000101265	RASSF2	Ras association (RalGDS/AF-6) domain family member 2 [Source:HGNC Symbol;Acc:HGNC:9883]	protein_coding	0.5268	1.4407	0.0019
ENSG00000107551	RASSF4	Ras association (RalGDS/AF-6) domain family member 4 [Source:HGNC Symbol;Acc:HGNC:20793]	protein_coding	0.7461	1.6772	0.0003
ENSG00000169435	RASSF6	Ras association (RalGDS/AF-6) domain family member 6 [Source:HGNC Symbol;Acc:HGNC:20796]	protein_coding	-0.4279	-1.3453	0.0083
ENSG00000123094	RASSF8	Ras association (RalGDS/AF-6) domain family (N-terminal) member 8 [Source:HGNC Symbol;Acc:HGNC:13232]	protein_coding	-0.6741	-1.5956	0.0004
ENSG00000122257	RBBP6	retinoblastoma binding protein 6 [Source:HGNC Symbol;Acc:HGNC:9889]	protein_coding	-0.3458	-1.2708	9.2693e-05
ENSG00000162775	RBM15	RNA binding motif protein 15 [Source:HGNC Symbol;Acc:HGNC:14959]	protein_coding	-0.2889	-1.2217	0.0421
ENSG00000076053	RBM7	RNA binding motif protein 7 [Source:HGNC Symbol;Acc:HGNC:9904]	protein_coding	-0.3393	-1.2651	0.0134
ENSG00000168214	RBPJ	recombination signal binding protein for immunoglobulin kappa J region [Source:HGNC Symbol;Acc:HGNC:5724]	protein_coding	-0.2812	-1.2152	0.034
ENSG00000056586	RC3H2	ring finger and CCCH-type domains 2 [Source:HGNC Symbol;Acc:HGNC:21461]	protein_coding	-0.3806	-1.3019	0.0021
ENSG00000166965	RCCD1	RCC1 domain containing 1 [Source:HGNC Symbol;Acc:HGNC:30457]	protein_coding	0.4128	1.3313	0.0203
ENSG00000137710	RDX	radixin [Source:HGNC Symbol;Acc:HGNC:9944]	protein_coding	-0.2667	-1.2031	0.0477
ENSG00000100918	REC8	REC8 meiotic recombination protein [Source:HGNC Symbol;Acc:HGNC:16879]	protein_coding	0.5558	1.47	0.0103
ENSG00000108469	RECQL5	RecQ protein-like 5 [Source:HGNC Symbol;Acc:HGNC:9950]	protein_coding	0.3221	1.2502	0.031
ENSG00000068615	REEP1	receptor accessory protein 1 [Source:HGNC Symbol;Acc:HGNC:25786]	protein_coding	0.5266	1.4405	0.0023
ENSG00000115255	REEP6	receptor accessory protein 6 [Source:HGNC Symbol;Acc:HGNC:30078]	protein_coding	0.5411	1.4551	0.01
ENSG00000214022	REPIN1	replication initiator 1 [Source:HGNC Symbol;Acc:HGNC:17922]	protein_coding	0.5533	1.4674	0.0005
ENSG00000092871	RFFL	ring finger and FYVE-like domain containing E3 ubiquitin protein ligase [Source:HGNC Symbol;Acc:HGNC:24821]	protein_coding	-0.5562	-1.4704	1.2236e-06
ENSG00000169733	RFNG	RFNG O-fucosylpeptide 3-beta-N-acetylglucosaminyltransferase [Source:HGNC Symbol;Acc:HGNC:9974]	protein_coding	0.3649	1.2878	0.0385
ENSG00000174136	RGMB	repulsive guidance molecule family member b [Source:HGNC Symbol;Acc:HGNC:26896]	protein_coding	-0.5073	-1.4214	0.0001
ENSG00000116741	RGS2	regulator of G-protein signaling 2 [Source:HGNC Symbol;Acc:HGNC:9998]	protein_coding	0.6716	1.5929	0.0003
ENSG00000138835	RGS3	regulator of G-protein signaling 3 [Source:HGNC Symbol;Acc:HGNC:9999]	protein_coding	0.3358	1.2621	0.0143
ENSG00000007384	RHBDF1	rhomboid 5 homolog 1 (Drosophila) [Source:HGNC Symbol;Acc:HGNC:20561]	protein_coding	0.3168	1.2455	0.0113
ENSG00000167550	RHEBL1	Ras homolog enriched in brain like 1 [Source:HGNC Symbol;Acc:HGNC:21166]	protein_coding	0.5219	1.4358	0.0064
ENSG00000139725	RHOF	ras homolog family member F (in filopodia) [Source:HGNC Symbol;Acc:HGNC:15703]	protein_coding	0.4438	1.3601	0.0263
ENSG00000116574	RHOU	ras homolog family member U [Source:HGNC Symbol;Acc:HGNC:17794]	protein_coding	0.755	1.6876	5.0583e-05
ENSG00000104140	RHOV	ras homolog family member V [Source:HGNC Symbol;Acc:HGNC:18313]	protein_coding	0.4988	1.413	0.0158
ENSG00000158106	RHPN1	rhophilin, Rho GTPase binding protein 1 [Source:HGNC Symbol;Acc:HGNC:19973]	protein_coding	0.8743	1.8332	6.5201e-06
ENSG00000254389	RHPN1-AS1	RHPN1 antisense RNA 1 (head to head) [Source:HGNC Symbol;Acc:HGNC:28457]	antisense	0.4006	1.32	0.0415
ENSG00000158423	RIBC1	RIB43A domain with coiled-coils 1 [Source:HGNC Symbol;Acc:HGNC:26537]	protein_coding	0.5357	1.4497	0.0086
ENSG00000128408	RIBC2	RIB43A domain with coiled-coils 2 [Source:HGNC Symbol;Acc:HGNC:13241]	protein_coding	0.7145	1.641	0.0004
ENSG00000166405	RIC3	RIC3 acetylcholine receptor chaperone [Source:HGNC Symbol;Acc:HGNC:30338]	protein_coding	0.7505	1.6824	3.8562e-05
ENSG00000164327	RICTOR	RPTOR independent companion of MTOR, complex 2 [Source:HGNC Symbol;Acc:HGNC:28611]	protein_coding	-0.3657	-1.2885	0.0394
ENSG00000080345	RIF1	replication timing regulatory factor 1 [Source:HGNC Symbol;Acc:HGNC:23207]	protein_coding	-0.3483	-1.273	0.0261
ENSG00000188026	RILPL1	Rab interacting lysosomal protein-like 1 [Source:HGNC Symbol;Acc:HGNC:26814]	protein_coding	0.403	1.3223	0.0327
ENSG00000079841	RIMS1	regulating synaptic membrane exocytosis 1 [Source:HGNC Symbol;Acc:HGNC:17282]	protein_coding	0.5296	1.4435	0.0009
ENSG00000174791	RIN1	Ras and Rab interactor 1 [Source:HGNC Symbol;Acc:HGNC:18749]	protein_coding	0.372	1.2942	0.0491
ENSG00000137275	RIPK1	receptor (TNFRSF)-interacting serine-threonine kinase 1 [Source:HGNC Symbol;Acc:HGNC:10019]	protein_coding	-0.3214	-1.2495	0.0007
ENSG00000129465	RIPK3	receptor-interacting serine-threonine kinase 3 [Source:HGNC Symbol;Acc:HGNC:10021]	protein_coding	0.4478	1.3639	0.0076
ENSG00000165799	RNASE7	ribonuclease, RNase A family, 7 [Source:HGNC Symbol;Acc:HGNC:19278]	protein_coding	-0.4591	-1.3747	0.0443
ENSG00000172602	RND1	Rho family GTPase 1 [Source:HGNC Symbol;Acc:HGNC:18314]	protein_coding	0.5393	1.4532	0.0126
ENSG00000115963	RND3	Rho family GTPase 3 [Source:HGNC Symbol;Acc:HGNC:671]	protein_coding	-0.4077	-1.3265	0.0255
ENSG00000170881	RNF139	ring finger protein 139 [Source:HGNC Symbol;Acc:HGNC:17023]	protein_coding	-0.2897	-1.2224	0.0117
ENSG00000145860	RNF145	ring finger protein 145 [Source:HGNC Symbol;Acc:HGNC:20853]	protein_coding	-0.3071	-1.2372	0.0077
ENSG00000163162	RNF149	ring finger protein 149 [Source:HGNC Symbol;Acc:HGNC:23137]	protein_coding	-0.2436	-1.1839	0.0454
ENSG00000108523	RNF167	ring finger protein 167 [Source:HGNC Symbol;Acc:HGNC:24544]	protein_coding	0.204	1.1519	0.0429
ENSG00000165188	RNF183	ring finger protein 183 [Source:HGNC Symbol;Acc:HGNC:28721]	protein_coding	0.5586	1.4729	0.0026
ENSG00000034677	RNF19A	ring finger protein 19A, RBR E3 ubiquitin protein ligase [Source:HGNC Symbol;Acc:HGNC:13432]	protein_coding	-0.6205	-1.5375	1.8911e-06
ENSG00000212864	RNF208	ring finger protein 208 [Source:HGNC Symbol;Acc:HGNC:25420]	protein_coding	0.5224	1.4363	0.0189
ENSG00000152193	RNF219	ring finger protein 219 [Source:HGNC Symbol;Acc:HGNC:20308]	protein_coding	-0.5424	-1.4564	6.8745e-06
ENSG00000103549	RNF40	ring finger protein 40, E3 ubiquitin protein ligase [Source:HGNC Symbol;Acc:HGNC:16867]	protein_coding	0.1583	1.116	0.0399
ENSG00000101654	RNMT	RNA (guanine-7-) methyltransferase [Source:HGNC Symbol;Acc:HGNC:10075]	protein_coding	-0.278	-1.2125	0.0298
ENSG00000176393	RNPEP	arginyl aminopeptidase (aminopeptidase B) [Source:HGNC Symbol;Acc:HGNC:10078]	protein_coding	0.3642	1.2872	0.0007
ENSG00000134318	ROCK2	Rho-associated, coiled-coil containing protein kinase 2 [Source:HGNC Symbol;Acc:HGNC:10252]	protein_coding	-0.2857	-1.219	0.0285
ENSG00000067836	ROGDI	rogdi homolog (Drosophila) [Source:HGNC Symbol;Acc:HGNC:29478]	protein_coding	0.3225	1.2505	0.031
ENSG00000145491	ROPN1L	rhophilin associated tail protein 1-like [Source:HGNC Symbol;Acc:HGNC:24060]	protein_coding	0.948	1.9292	9.4754e-08
ENSG00000143365	RORC	RAR-related orphan receptor C [Source:HGNC Symbol;Acc:HGNC:10260]	protein_coding	0.541	1.455	0.0139
ENSG00000104237	RP1	retinitis pigmentosa 1 (autosomal dominant) [Source:HGNC Symbol;Acc:HGNC:10263]	protein_coding	0.522	1.4359	0.0049
ENSG00000272327	RP11-1002K11.1		lincRNA	-0.5005	-1.4147	0.0258
ENSG00000259225	RP11-1008C21.1		lincRNA	0.4307	1.3479	0.0108
ENSG00000214797	RP11-1036E20.9		lincRNA	0.4605	1.376	0.0046
ENSG00000267010	RP11-108P20.1		lincRNA	-0.5984	-1.514	0.0051
ENSG00000228801	RP11-110G21.1		antisense	0.4387	1.3554	0.0453
ENSG00000231057	RP11-122M14.1		antisense	0.5721	1.4867	0.0006
ENSG00000273084	RP11-1275H24.3		lincRNA	0.4843	1.3989	0.0287
ENSG00000272941	RP11-134L10.1		antisense	0.3444	1.2696	0.0306
ENSG00000273328	RP11-141M3.6		processed_transcript	0.4915	1.4059	0.0018
ENSG00000251455	RP11-164P12.3		antisense	-0.3896	-1.31	0.0109
ENSG00000260572	RP11-16N11.2		antisense	0.2921	1.2244	0.0463
ENSG00000261324	RP11-174G6.5		sense_overlapping	0.45	1.366	0.0494
ENSG00000249863	RP11-177C12.1		processed_pseudogene	0.5978	1.5134	0.0055
ENSG00000242770	RP11-180K7.1		processed_transcript	0.7647	1.699	5.4534e-06
ENSG00000269916	RP11-193M21.1		lincRNA	0.4634	1.3788	0.003
ENSG00000250657	RP11-1E6.1		processed_transcript	-0.5101	-1.4241	0.0137
ENSG00000261578	RP11-21L23.2		sense_overlapping	-0.4925	-1.4069	0.0252
ENSG00000256268	RP11-221N13.3		lincRNA	-0.4755	-1.3904	0.0319
ENSG00000278035	RP11-234K24.6		lincRNA	0.3388	1.2647	0.0238
ENSG00000259702	RP11-236L14.1		lincRNA	0.3212	1.2493	0.0308
ENSG00000259426	RP11-253M7.1		antisense	-0.4231	-1.3408	0.0461
ENSG00000231064	RP11-263K19.4		antisense	0.5962	1.5118	0.0014
ENSG00000231901	RP11-281A20.1		lincRNA	0.7869	1.7254	3.2873e-06
ENSG00000251152	RP11-281P23.1		lincRNA	0.6219	1.5389	0.0008
ENSG00000249631	RP11-281P23.2		lincRNA	0.6127	1.5291	0.0002
ENSG00000264215	RP11-283C24.1		lincRNA	-0.3391	-1.2649	0.0491
ENSG00000256894	RP11-283G6.3		antisense	0.3788	1.3002	0.0302
ENSG00000180712	RP11-290F5.2		lincRNA	0.4459	1.3621	0.0098
ENSG00000277639	RP11-295M3.4		lincRNA	0.7842	1.7222	5.6361e-05
ENSG00000225790	RP11-2L8.1		lincRNA	0.3817	1.3029	0.0175
ENSG00000255122	RP11-303G3.6		processed_pseudogene	0.2952	1.2271	0.0429
ENSG00000234062	RP11-308D16.2		transcribed_unprocessed_pseudogene	0.542	1.456	0.0053
ENSG00000234155	RP11-30P6.6		lincRNA	-0.6404	-1.5588	0.0018
ENSG00000261879	RP11-333E1.1		antisense	0.4476	1.3638	0.0117
ENSG00000224307	RP11-344B5.2		lincRNA	0.4734	1.3884	0.0106
ENSG00000270571	RP11-355F16.1		antisense	0.541	1.455	0.0007
ENSG00000260259	RP11-368I7.4		lincRNA	0.5671	1.4816	0.0015
ENSG00000240207	RP11-379F4.4		antisense	0.4189	1.3369	0.0344
ENSG00000235531	RP11-383H13.1		antisense	0.428	1.3454	0.0106
ENSG00000258017	RP11-386G11.10		antisense	-0.406	-1.325	0.0412
ENSG00000273576	RP11-390P24.1		lincRNA	-0.4459	-1.3622	0.0476
ENSG00000227053	RP11-395B7.4		antisense	0.3831	1.3041	0.012
ENSG00000266962	RP11-400F19.6		antisense	0.4327	1.3497	0.0141
ENSG00000237807	RP11-400K9.4		lincRNA	0.674	1.5955	0.0003
ENSG00000260604	RP1-140K8.5		lincRNA	0.3761	1.2978	0.0228
ENSG00000253339	RP11-434I12.3		lincRNA	0.8188	1.764	1.5411e-06
ENSG00000272913	RP11-440D17.3		lincRNA	0.5682	1.4827	0.009
ENSG00000273305	RP11-440D17.4		lincRNA	0.3079	1.2379	0.037
ENSG00000271936	RP11-443B20.1		antisense	-0.4167	-1.3349	0.0289
ENSG00000171658	RP11-443P15.2		transcribed_unprocessed_pseudogene	-0.6234	-1.5405	0.0026
ENSG00000249051	RP11-447E20.1		processed_pseudogene	0.3545	1.2785	0.027
ENSG00000262714	RP11-44F14.8		lincRNA	0.3467	1.2716	0.0377
ENSG00000229656	RP11-462L8.1		lincRNA	-0.5888	-1.504	0.0062
ENSG00000280138	RP11-463O12.5		TEC	0.4784	1.3932	0.0351
ENSG00000234678	RP11-465N4.4		antisense	0.6091	1.5253	0.0044
ENSG00000273478	RP11-465N4.5		antisense	0.4905	1.405	0.0114
ENSG00000257588	RP11-469H8.6		antisense	0.5	1.4142	0.0024
ENSG00000250790	RP11-46H11.3		lincRNA	0.3265	1.254	0.0493
ENSG00000279965	RP11-472K17.3		TEC	0.4904	1.4048	0.0051
ENSG00000261971	RP11-473M20.7		antisense	0.5436	1.4576	0.0135
ENSG00000230439	RP11-488P3.1		sense_intronic	-0.5927	-1.5081	0.0024
ENSG00000257925	RP11-493L12.3		antisense	-0.4014	-1.3207	0.047
ENSG00000206113	RP11-503N18.1		lincRNA	0.3585	1.2821	0.0244
ENSG00000251307	RP11-506H20.1		antisense	0.7456	1.6767	2.3225e-05
ENSG00000249007	RP11-510N19.5		sense_intronic	0.4784	1.3932	0.0089
ENSG00000259354	RP11-519G16.3		antisense	0.5584	1.4726	0.0015
ENSG00000272341	RP1-151F17.2		lincRNA	0.6395	1.5578	0.001
ENSG00000251076	RP11-526F3.1		antisense	0.661	1.5811	5.6361e-05
ENSG00000253746	RP11-527N22.2		lincRNA	-0.4928	-1.4072	0.0217
ENSG00000261183	RP11-532F12.5		antisense	0.5777	1.4925	0.0017
ENSG00000272512	RP11-54O7.17		lincRNA	0.4477	1.3639	0.0351
ENSG00000275393	RP11-568J23.8		sense_intronic	-0.5413	-1.4553	0.0049
ENSG00000226026	RP11-57H12.3		antisense	0.3872	1.3079	0.0113
ENSG00000265374	RP11-57J16.1		lincRNA	0.3027	1.2334	0.0388
ENSG00000260244	RP11-588K22.2		sense_overlapping	0.5179	1.4319	0.0119
ENSG00000236345	RP11-59D5__B.2		antisense	-0.5513	-1.4654	0.0106
ENSG00000234160	RP11-613M10.6		antisense	-0.52	-1.434	0.0182
ENSG00000254967	RP11-680F20.6		antisense	0.5064	1.4205	0.0013
ENSG00000205959	RP11-689P11.2		lincRNA	0.3584	1.282	0.0434
ENSG00000241544	RP11-6F2.5		lincRNA	-0.4002	-1.3197	0.025
ENSG00000273415	RP11-702B10.2		lincRNA	-0.7478	-1.6792	0.0002
ENSG00000272155	RP11-707M3.3		antisense	-0.3924	-1.3126	0.0182
ENSG00000187695	RP11-723O4.6	Uncharacterized protein FLJ43738 [Source:UniProtKB/Swiss-Prot;Acc:Q6ZUG5]	protein_coding	0.3982	1.3179	0.0093
ENSG00000254343	RP11-760H22.2		lincRNA	0.4363	1.3532	0.0072
ENSG00000262583	RP11-77K12.5		transcribed_unprocessed_pseudogene	0.3552	1.2791	0.0487
ENSG00000256116	RP11-783K16.14		antisense	0.4032	1.3224	0.026
ENSG00000267350	RP1-178F10.3		processed_transcript	-0.3092	-1.239	0.0048
ENSG00000261618	RP11-79H23.3		lincRNA	0.3602	1.2836	0.0233
ENSG00000257829	RP11-845M18.6		antisense	0.3162	1.245	0.045
ENSG00000260806	RP11-872J21.3		antisense	0.4928	1.4072	0.0154
ENSG00000267397	RP11-873E20.1		lincRNA	-0.4546	-1.3704	0.0163
ENSG00000280153	RP11-876N24.3		TEC	0.5397	1.4536	0.0011
ENSG00000278385	RP11-89H19.2		lincRNA	0.5868	1.5019	0.0008
ENSG00000231574	RP11-91K9.1		lincRNA	0.6601	1.5802	0.0009
ENSG00000230533	RP11-95M15.1		lincRNA	0.3439	1.2692	0.0296
ENSG00000258302	RP11-981P6.1		antisense	0.3675	1.2901	0.0217
ENSG00000213062	RP1-206D15.6		lincRNA	0.3693	1.2917	0.0385
ENSG00000269985	RP1-232P20.1		antisense	0.4796	1.3944	0.0045
ENSG00000260196	RP1-239B22.5		antisense	-0.5156	-1.4296	0.0203
ENSG00000223343	RP13-131K19.2		antisense	0.3774	1.299	0.0133
ENSG00000273211	RP13-131K19.7		lincRNA	0.3171	1.2458	0.0324
ENSG00000279744	RP13-20L14.10		TEC	0.4416	1.3581	0.0063
ENSG00000276382	RP13-298C8.3		lincRNA	0.3474	1.2722	0.0295
ENSG00000233785	RP13-314C10.5		antisense	0.339	1.2649	0.0404
ENSG00000242147	RP13-463N16.6		lincRNA	-0.5398	-1.4538	0.0129
ENSG00000253716	RP13-582O9.5		antisense	0.442	1.3585	0.0373
ENSG00000183638	RP1L1	retinitis pigmentosa 1-like 1 [Source:HGNC Symbol;Acc:HGNC:15946]	protein_coding	0.4169	1.335	0.0165
ENSG00000257877	RP3-462E2.3		lincRNA	0.4919	1.4063	0.0049
ENSG00000261116	RP3-523K23.2		sense_overlapping	-0.4309	-1.3481	0.0083
ENSG00000275678	RP4-547N15.3		sense_intronic	0.5076	1.4217	0.0014
ENSG00000280213	RP4-591C20.10		TEC	0.4316	1.3487	0.0375
ENSG00000224066	RP4-622L5.7		antisense	0.4251	1.3426	0.0296
ENSG00000228412	RP4-625H18.2		lincRNA	0.5515	1.4656	0.0005
ENSG00000225285	RP4-758J18.10		lincRNA	0.3219	1.25	0.0421
ENSG00000277287	RP4-794I6.4		lincRNA	0.5302	1.4441	0.0163
ENSG00000260257	RP5-1085F17.3		lincRNA	-0.5175	-1.4315	0.0177
ENSG00000232756	RP5-1185I7.1		antisense	0.4283	1.3456	0.0404
ENSG00000198744	RP5-857K21.11		unprocessed_pseudogene	0.449	1.3651	0.026
ENSG00000276851	RP5-875H18.9		lincRNA	-0.5864	-1.5015	0.0065
ENSG00000243696	RP5-966M1.6	Uncharacterized protein {ECO:0000313|Ensembl:ENSP00000422253} [Source:UniProtKB/TrEMBL;Acc:D6R8Y8]	protein_coding	0.4573	1.373	0.0146
ENSG00000243742	RPLP0P2	ribosomal protein, large, P0 pseudogene 2 [Source:HGNC Symbol;Acc:HGNC:17960]	transcribed_processed_pseudogene	-0.4387	-1.3554	0.0419
ENSG00000178718	RPP25	ribonuclease P/MRP 25kDa subunit [Source:HGNC Symbol;Acc:HGNC:30361]	protein_coding	0.4207	1.3386	0.0163
ENSG00000101413	RPRD1B	regulation of nuclear pre-mRNA domain containing 1B [Source:HGNC Symbol;Acc:HGNC:16209]	protein_coding	-0.2635	-1.2004	0.0038
ENSG00000136444	RSAD1	radical S-adenosyl methionine domain containing 1 [Source:HGNC Symbol;Acc:HGNC:25634]	protein_coding	0.271	1.2066	0.0452
ENSG00000134321	RSAD2	radical S-adenosyl methionine domain containing 2 [Source:HGNC Symbol;Acc:HGNC:30908]	protein_coding	0.5857	1.5007	0.002
ENSG00000160188	RSPH1	radial spoke head 1 homolog (Chlamydomonas) [Source:HGNC Symbol;Acc:HGNC:12371]	protein_coding	0.7829	1.7206	6.4823e-05
ENSG00000169402	RSPH10B2	radial spoke head 10 homolog B2 (Chlamydomonas) [Source:HGNC Symbol;Acc:HGNC:34385]	protein_coding	0.3621	1.2853	0.024
ENSG00000100218	RSPH14	radial spoke head 14 homolog (Chlamydomonas) [Source:HGNC Symbol;Acc:HGNC:13437]	protein_coding	0.5497	1.4638	0.0017
ENSG00000111834	RSPH4A	radial spoke head 4 homolog A (Chlamydomonas) [Source:HGNC Symbol;Acc:HGNC:21558]	protein_coding	0.8658	1.8223	4.4645e-06
ENSG00000172426	RSPH9	radial spoke head 9 homolog (Chlamydomonas) [Source:HGNC Symbol;Acc:HGNC:21057]	protein_coding	0.8087	1.7517	4.1034e-06
ENSG00000136514	RTP4	receptor (chemosensory) transporter protein 4 [Source:HGNC Symbol;Acc:HGNC:23992]	protein_coding	0.7067	1.632	0.0003
ENSG00000159216	RUNX1	runt-related transcription factor 1 [Source:HGNC Symbol;Acc:HGNC:10471]	protein_coding	-0.7847	-1.7227	1.2251e-14
ENSG00000163602	RYBP	RING1 and YY1 binding protein [Source:HGNC Symbol;Acc:HGNC:10480]	protein_coding	-0.4822	-1.3968	0.0001
ENSG00000163220	S100A9	S100 calcium binding protein A9 [Source:HGNC Symbol;Acc:HGNC:10499]	protein_coding	0.4859	1.4005	0.0213
ENSG00000267534	S1PR2	sphingosine-1-phosphate receptor 2 [Source:HGNC Symbol;Acc:HGNC:3169]	protein_coding	0.5358	1.4497	0.0068
ENSG00000173432	SAA1	serum amyloid A1 [Source:HGNC Symbol;Acc:HGNC:10513]	protein_coding	0.5967	1.5122	0.004
ENSG00000134339	SAA2	serum amyloid A2 [Source:HGNC Symbol;Acc:HGNC:10514]	protein_coding	0.982	1.9752	8.4199e-07
ENSG00000148965	SAA4	serum amyloid A4, constitutive [Source:HGNC Symbol;Acc:HGNC:10516]	protein_coding	0.6675	1.5883	5.0583e-05
ENSG00000151835	SACS	sacsin molecular chaperone [Source:HGNC Symbol;Acc:HGNC:10519]	protein_coding	-0.4294	-1.3467	0.0458
ENSG00000165821	SALL2	spalt-like transcription factor 2 [Source:HGNC Symbol;Acc:HGNC:10526]	protein_coding	0.4849	1.3995	0.0158
ENSG00000100583	SAMD15	sterile alpha motif domain containing 15 [Source:HGNC Symbol;Acc:HGNC:18631]	protein_coding	0.8491	1.8014	5.0689e-06
ENSG00000156671	SAMD8	sterile alpha motif domain containing 8 [Source:HGNC Symbol;Acc:HGNC:26320]	protein_coding	-0.3269	-1.2543	0.0017
ENSG00000079332	SAR1A	secretion associated, Ras related GTPase 1A [Source:HGNC Symbol;Acc:HGNC:10534]	protein_coding	-0.3175	-1.2462	0.0002
ENSG00000004139	SARM1	sterile alpha and TIR motif containing 1 [Source:HGNC Symbol;Acc:HGNC:17074]	protein_coding	0.5681	1.4826	0.0058
ENSG00000151748	SAV1	salvador family WW domain containing protein 1 [Source:HGNC Symbol;Acc:HGNC:17795]	protein_coding	-0.4585	-1.3741	0.0002
ENSG00000188322	SBK1	SH3 domain binding kinase 1 [Source:HGNC Symbol;Acc:HGNC:17699]	protein_coding	0.4557	1.3715	0.0432
ENSG00000189001	SBSN	suprabasin [Source:HGNC Symbol;Acc:HGNC:24950]	protein_coding	-0.5094	-1.4235	0.0002
ENSG00000109929	SC5D	sterol-C5-desaturase [Source:HGNC Symbol;Acc:HGNC:10547]	protein_coding	-0.3199	-1.2482	0.0165
ENSG00000198794	SCAMP5	secretory carrier membrane protein 5 [Source:HGNC Symbol;Acc:HGNC:30386]	protein_coding	0.559	1.4732	0.0086
ENSG00000171222	SCAND1	SCAN domain containing 1 [Source:HGNC Symbol;Acc:HGNC:10566]	protein_coding	0.4809	1.3956	0.0129
ENSG00000114650	SCAP	SREBF chaperone [Source:HGNC Symbol;Acc:HGNC:30634]	protein_coding	0.3058	1.2361	0.0237
ENSG00000145284	SCD5	stearoyl-CoA desaturase 5 [Source:HGNC Symbol;Acc:HGNC:21088]	protein_coding	-0.3977	-1.3174	0.0156
ENSG00000149021	SCGB1A1	secretoglobin, family 1A, member 1 (uteroglobin) [Source:HGNC Symbol;Acc:HGNC:12523]	protein_coding	0.9749	1.9654	1.9803e-08
ENSG00000124939	SCGB2A1	secretoglobin, family 2A, member 1 [Source:HGNC Symbol;Acc:HGNC:7051]	protein_coding	0.5199	1.4338	0.0017
ENSG00000161055	SCGB3A1	secretoglobin, family 3A, member 1 [Source:HGNC Symbol;Acc:HGNC:18384]	protein_coding	1.2042	2.3041	1.508e-11
ENSG00000111319	SCNN1A	sodium channel, non-voltage-gated 1 alpha subunit [Source:HGNC Symbol;Acc:HGNC:10599]	protein_coding	0.3061	1.2364	0.0054
ENSG00000180900	SCRIB	scribbled planar cell polarity protein [Source:HGNC Symbol;Acc:HGNC:30377]	protein_coding	0.4299	1.3471	0.0055
ENSG00000137575	SDCBP	syndecan binding protein (syntenin) [Source:HGNC Symbol;Acc:HGNC:10662]	protein_coding	-0.3273	-1.2547	0.006
ENSG00000143751	SDE2	SDE2 telomere maintenance homolog (S. pombe) [Source:HGNC Symbol;Acc:HGNC:26643]	protein_coding	-0.4539	-1.3697	0.0012
ENSG00000146555	SDK1	sidekick cell adhesion molecule 1 [Source:HGNC Symbol;Acc:HGNC:19307]	protein_coding	0.4465	1.3627	0.045
ENSG00000168497	SDPR	serum deprivation response [Source:HGNC Symbol;Acc:HGNC:10690]	protein_coding	-0.452	-1.3679	0.0098
ENSG00000170426	SDR9C7	short chain dehydrogenase/reductase family 9C, member 7 [Source:HGNC Symbol;Acc:HGNC:29958]	protein_coding	-0.6992	-1.6236	7.4288e-05
ENSG00000100003	SEC14L2	SEC14-like 2 (S. cerevisiae) [Source:HGNC Symbol;Acc:HGNC:10699]	protein_coding	-0.4147	-1.333	0.0169
ENSG00000008952	SEC62	SEC62 homolog (S. cerevisiae) [Source:HGNC Symbol;Acc:HGNC:11846]	protein_coding	-0.2976	-1.2291	0.0009
ENSG00000141574	SECTM1	secreted and transmembrane 1 [Source:HGNC Symbol;Acc:HGNC:10707]	protein_coding	0.4122	1.3307	0.0233
ENSG00000085415	SEH1L	SEH1-like (S. cerevisiae) [Source:HGNC Symbol;Acc:HGNC:30379]	protein_coding	-0.2874	-1.2204	0.0064
ENSG00000091490	SEL1L3	sel-1 suppressor of lin-12-like 3 (C. elegans) [Source:HGNC Symbol;Acc:HGNC:29108]	protein_coding	-0.3142	-1.2433	0.0021
ENSG00000143416	SELENBP1	selenium binding protein 1 [Source:HGNC Symbol;Acc:HGNC:10719]	protein_coding	0.52	1.434	0.012
ENSG00000188404	SELL	selectin L [Source:HGNC Symbol;Acc:HGNC:10720]	protein_coding	0.4083	1.3271	0.0114
ENSG00000110876	SELPLG	selectin P ligand [Source:HGNC Symbol;Acc:HGNC:10722]	protein_coding	-0.7643	-1.6986	2.113e-05
ENSG00000198843	SELT	selenoprotein T precursor [Source:RefSeq peptide;Acc:NP_057359]	protein_coding	-0.2373	-1.1788	0.0373
ENSG00000075223	SEMA3C	sema domain, immunoglobulin domain (Ig), short basic domain, secreted, (semaphorin) 3C [Source:HGNC Symbol;Acc:HGNC:10725]	protein_coding	-0.5198	-1.4337	0.0039
ENSG00000170381	SEMA3E	sema domain, immunoglobulin domain (Ig), short basic domain, secreted, (semaphorin) 3E [Source:HGNC Symbol;Acc:HGNC:10727]	protein_coding	0.5793	1.4942	0.0034
ENSG00000137872	SEMA6D	sema domain, transmembrane domain (TM), and cytoplasmic domain, (semaphorin) 6D [Source:HGNC Symbol;Acc:HGNC:16770]	protein_coding	0.4627	1.3781	0.0316
ENSG00000119231	SENP5	SUMO1/sentrin specific peptidase 5 [Source:HGNC Symbol;Acc:HGNC:28407]	protein_coding	-0.489	-1.4035	6.4496e-06
ENSG00000112701	SENP6	SUMO1/sentrin specific peptidase 6 [Source:HGNC Symbol;Acc:HGNC:20944]	protein_coding	-0.2624	-1.1995	0.0032
ENSG00000183291	SEP15	15 kDa selenoprotein isoform 1 precursor [Source:RefSeq peptide;Acc:NP_004252]	protein_coding	-0.2368	-1.1783	0.0409
ENSG00000186522	SEPT10	septin 10 [Source:HGNC Symbol;Acc:HGNC:14349]	protein_coding	-0.3927	-1.3129	0.0004
ENSG00000168385	SEPT2	septin 2 [Source:HGNC Symbol;Acc:HGNC:7729]	protein_coding	-0.1741	-1.1283	0.0303
ENSG00000214765	SEPT7P2	septin 7 pseudogene 2 [Source:HGNC Symbol;Acc:HGNC:32339]	transcribed_unprocessed_pseudogene	0.4656	1.3809	0.0317
ENSG00000184640	SEPT9	septin 9 [Source:HGNC Symbol;Acc:HGNC:7323]	protein_coding	0.2383	1.1796	0.0118
ENSG00000111897	SERINC1	serine incorporator 1 [Source:HGNC Symbol;Acc:HGNC:13464]	protein_coding	-0.2806	-1.2147	0.0255
ENSG00000197249	SERPINA1	serpin peptidase inhibitor, clade A (alpha-1 antiproteinase, antitrypsin), member 1 [Source:HGNC Symbol;Acc:HGNC:8941]	protein_coding	0.6663	1.587	5.1243e-05
ENSG00000206072	SERPINB11	serpin peptidase inhibitor, clade B (ovalbumin), member 11 (gene/pseudogene) [Source:HGNC Symbol;Acc:HGNC:14221]	protein_coding	0.6469	1.5658	0.0002
ENSG00000057149	SERPINB3	serpin peptidase inhibitor, clade B (ovalbumin), member 3 [Source:HGNC Symbol;Acc:HGNC:10569]	protein_coding	0.689	1.6122	0.0008
ENSG00000206073	SERPINB4	serpin peptidase inhibitor, clade B (ovalbumin), member 4 [Source:HGNC Symbol;Acc:HGNC:10570]	protein_coding	0.7004	1.625	0.0007
ENSG00000230438	SERPINB9P1	serpin peptidase inhibitor, clade B (ovalbumin), member 9, pseudogene 1 [Source:HGNC Symbol;Acc:HGNC:28590]	lincRNA	0.4035	1.3227	0.026
ENSG00000135919	SERPINE2	serpin peptidase inhibitor, clade E (nexin, plasminogen activator inhibitor type 1), member 2 [Source:HGNC Symbol;Acc:HGNC:8951]	protein_coding	-0.4715	-1.3865	0.0255
ENSG00000149131	SERPING1	serpin peptidase inhibitor, clade G (C1 inhibitor), member 1 [Source:HGNC Symbol;Acc:HGNC:1228]	protein_coding	0.7915	1.7308	0.0001
ENSG00000080546	SESN1	sestrin 1 [Source:HGNC Symbol;Acc:HGNC:21595]	protein_coding	0.5342	1.4481	0.0002
ENSG00000119335	SET	SET nuclear proto-oncogene [Source:HGNC Symbol;Acc:HGNC:10760]	protein_coding	-0.168	-1.1235	0.0479
ENSG00000116560	SFPQ	splicing factor proline/glutamine-rich [Source:HGNC Symbol;Acc:HGNC:10774]	protein_coding	-0.3053	-1.2357	0.0107
ENSG00000145423	SFRP2	secreted frizzled-related protein 2 [Source:HGNC Symbol;Acc:HGNC:10777]	protein_coding	0.4449	1.3612	0.0041
ENSG00000163069	SGCB	sarcoglycan, beta (43kDa dystrophin-associated glycoprotein) [Source:HGNC Symbol;Acc:HGNC:10806]	protein_coding	-0.3447	-1.2699	0.0369
ENSG00000198964	SGMS1	sphingomyelin synthase 1 [Source:HGNC Symbol;Acc:HGNC:29799]	protein_coding	-0.3213	-1.2495	0.0217
ENSG00000164023	SGMS2	sphingomyelin synthase 2 [Source:HGNC Symbol;Acc:HGNC:28395]	protein_coding	-0.698	-1.6223	1.4371e-05
ENSG00000129810	SGOL1	shugoshin-like 1 (S. pombe) [Source:HGNC Symbol;Acc:HGNC:25088]	protein_coding	-0.4722	-1.3872	0.0357
ENSG00000126821	SGPP1	sphingosine-1-phosphate phosphatase 1 [Source:HGNC Symbol;Acc:HGNC:17720]	protein_coding	-0.417	-1.3352	0.0316
ENSG00000181523	SGSH	N-sulfoglucosamine sulfohydrolase [Source:HGNC Symbol;Acc:HGNC:10818]	protein_coding	0.3465	1.2714	0.0478
ENSG00000167037	SGSM1	small G protein signaling modulator 1 [Source:HGNC Symbol;Acc:HGNC:29410]	protein_coding	0.3435	1.2689	0.0385
ENSG00000141258	SGSM2	small G protein signaling modulator 2 [Source:HGNC Symbol;Acc:HGNC:29026]	protein_coding	0.3175	1.2462	0.0358
ENSG00000100092	SH3BP1	SH3-domain binding protein 1 [Source:HGNC Symbol;Acc:HGNC:10824]	protein_coding	0.2795	1.2137	0.0486
ENSG00000130147	SH3BP4	SH3-domain binding protein 4 [Source:HGNC Symbol;Acc:HGNC:10826]	protein_coding	-0.2297	-1.1726	0.0029
ENSG00000154447	SH3RF1	SH3 domain containing ring finger 1 [Source:HGNC Symbol;Acc:HGNC:17650]	protein_coding	-0.3487	-1.2734	0.0013
ENSG00000107338	SHB	Src homology 2 domain containing adaptor protein B [Source:HGNC Symbol;Acc:HGNC:10838]	protein_coding	0.3657	1.2885	0.0158
ENSG00000129946	SHC2	SHC (Src homology 2 domain containing) transforming protein 2 [Source:HGNC Symbol;Acc:HGNC:29869]	protein_coding	0.702	1.6267	0.0001
ENSG00000185634	SHC4	SHC (Src homology 2 domain containing) family, member 4 [Source:HGNC Symbol;Acc:HGNC:16743]	protein_coding	0.799	1.7399	1.2919e-05
ENSG00000171241	SHCBP1	SHC SH2-domain binding protein 1 [Source:HGNC Symbol;Acc:HGNC:29547]	protein_coding	-0.5101	-1.4242	0.0206
ENSG00000164403	SHROOM1	shroom family member 1 [Source:HGNC Symbol;Acc:HGNC:24084]	protein_coding	0.5184	1.4323	0.0183
ENSG00000215475	SIAH3	siah E3 ubiquitin protein ligase family member 3 [Source:HGNC Symbol;Acc:HGNC:30553]	protein_coding	0.3569	1.2807	0.0179
ENSG00000072858	SIDT1	SID1 transmembrane family, member 1 [Source:HGNC Symbol;Acc:HGNC:25967]	protein_coding	0.4858	1.4004	0.0133
ENSG00000169375	SIN3A	SIN3 transcription regulator family member A [Source:HGNC Symbol;Acc:HGNC:19353]	protein_coding	0.3028	1.2335	0.0004
ENSG00000096717	SIRT1	sirtuin 1 [Source:HGNC Symbol;Acc:HGNC:14929]	protein_coding	-0.3734	-1.2954	0.0121
ENSG00000170577	SIX2	SIX homeobox 2 [Source:HGNC Symbol;Acc:HGNC:10888]	protein_coding	0.3635	1.2866	0.0388
ENSG00000182628	SKA2	spindle and kinetochore associated complex subunit 2 [Source:HGNC Symbol;Acc:HGNC:28006]	protein_coding	-0.2597	-1.1972	0.0454
ENSG00000136603	SKIL	SKI-like proto-oncogene [Source:HGNC Symbol;Acc:HGNC:10897]	protein_coding	-0.4082	-1.327	0.037
ENSG00000204351	SKIV2L	superkiller viralicidic activity 2-like (S. cerevisiae) [Source:HGNC Symbol;Acc:HGNC:10898]	protein_coding	0.3194	1.2478	0.0215
ENSG00000101082	SLA2	Src-like-adaptor 2 [Source:HGNC Symbol;Acc:HGNC:17329]	protein_coding	0.3313	1.2582	0.0368
ENSG00000139737	SLAIN1	SLAIN motif family, member 1 [Source:HGNC Symbol;Acc:HGNC:26387]	protein_coding	0.3474	1.2723	0.0209
ENSG00000227243	SLAMF6P1	SLAM family member 6 pseudogene 1 [Source:HGNC Symbol;Acc:HGNC:32012]	unprocessed_pseudogene	0.2874	1.2205	0.0492
ENSG00000162723	SLAMF9	SLAM family member 9 [Source:HGNC Symbol;Acc:HGNC:18430]	protein_coding	-0.7193	-1.6464	0.0001
ENSG00000088386	SLC15A1	solute carrier family 15 (oligopeptide transporter), member 1 [Source:HGNC Symbol;Acc:HGNC:10920]	protein_coding	0.483	1.3977	0.0287
ENSG00000163406	SLC15A2	solute carrier family 15 (oligopeptide transporter), member 2 [Source:HGNC Symbol;Acc:HGNC:10921]	protein_coding	0.3628	1.2859	0.0309
ENSG00000174326	SLC16A11	solute carrier family 16, member 11 [Source:HGNC Symbol;Acc:HGNC:23093]	protein_coding	0.4901	1.4045	0.0026
ENSG00000118596	SLC16A7	solute carrier family 16 (monocarboxylate transporter), member 7 [Source:HGNC Symbol;Acc:HGNC:10928]	protein_coding	0.4641	1.3795	0.0417
ENSG00000117479	SLC19A2	solute carrier family 19 (thiamine transporter), member 2 [Source:HGNC Symbol;Acc:HGNC:10938]	protein_coding	-0.4424	-1.3589	0.0019
ENSG00000168575	SLC20A2	solute carrier family 20 (phosphate transporter), member 2 [Source:HGNC Symbol;Acc:HGNC:10947]	protein_coding	-0.4515	-1.3674	0.0001
ENSG00000197208	SLC22A4	solute carrier family 22 (organic cation/zwitterion transporter), member 4 [Source:HGNC Symbol;Acc:HGNC:10968]	protein_coding	0.4721	1.3871	0.0283
ENSG00000170482	SLC23A1	solute carrier family 23 (ascorbic acid transporter), member 1 [Source:HGNC Symbol;Acc:HGNC:10974]	protein_coding	0.3919	1.3121	0.0105
ENSG00000182902	SLC25A18	solute carrier family 25 (glutamate carrier), member 18 [Source:HGNC Symbol;Acc:HGNC:10988]	protein_coding	0.4797	1.3945	0.0022
ENSG00000177542	SLC25A22	solute carrier family 25 (mitochondrial carrier: glutamate), member 22 [Source:HGNC Symbol;Acc:HGNC:19954]	protein_coding	0.3619	1.2852	0.0242
ENSG00000125648	SLC25A23	solute carrier family 25 (mitochondrial carrier; phosphate carrier), member 23 [Source:HGNC Symbol;Acc:HGNC:19375]	protein_coding	0.3412	1.2668	0.0219
ENSG00000085491	SLC25A24	solute carrier family 25 (mitochondrial carrier; phosphate carrier), member 24 [Source:HGNC Symbol;Acc:HGNC:20662]	protein_coding	-0.4193	-1.3373	0.003
ENSG00000197119	SLC25A29	solute carrier family 25 (mitochondrial carnitine/acylcarnitine carrier), member 29 [Source:HGNC Symbol;Acc:HGNC:20116]	protein_coding	0.5256	1.4395	0.0025
ENSG00000164933	SLC25A32	solute carrier family 25 (mitochondrial folate carrier), member 32 [Source:HGNC Symbol;Acc:HGNC:29683]	protein_coding	-0.2975	-1.2291	0.0111
ENSG00000160785	SLC25A44	solute carrier family 25, member 44 [Source:HGNC Symbol;Acc:HGNC:29036]	protein_coding	-0.2069	-1.1542	0.026
ENSG00000254799	SLC25A47P1	solute carrier family 25, member 47 pseudogene 1 [Source:HGNC Symbol;Acc:HGNC:43860]	processed_pseudogene	0.4336	1.3506	0.0052
ENSG00000091137	SLC26A4	solute carrier family 26 (anion exchanger), member 4 [Source:HGNC Symbol;Acc:HGNC:8818]	protein_coding	0.7249	1.6527	0.0001
ENSG00000112053	SLC26A8	solute carrier family 26 (anion exchanger), member 8 [Source:HGNC Symbol;Acc:HGNC:14468]	protein_coding	0.348	1.2728	0.0208
ENSG00000140284	SLC27A2	solute carrier family 27 (fatty acid transporter), member 2 [Source:HGNC Symbol;Acc:HGNC:10996]	protein_coding	0.8828	1.844	8.7585e-06
ENSG00000174669	SLC29A2	solute carrier family 29 (equilibrative nucleoside transporter), member 2 [Source:HGNC Symbol;Acc:HGNC:11004]	protein_coding	0.6357	1.5537	6.4823e-05
ENSG00000059804	SLC2A3	solute carrier family 2 (facilitated glucose transporter), member 3 [Source:HGNC Symbol;Acc:HGNC:11007]	protein_coding	-0.4682	-1.3834	0.0276
ENSG00000158014	SLC30A2	solute carrier family 30 (zinc transporter), member 2 [Source:HGNC Symbol;Acc:HGNC:11013]	protein_coding	0.4979	1.4121	0.0033
ENSG00000145740	SLC30A5	solute carrier family 30 (zinc transporter), member 5 [Source:HGNC Symbol;Acc:HGNC:19089]	protein_coding	-0.2256	-1.1692	0.0386
ENSG00000162695	SLC30A7	solute carrier family 30 (zinc transporter), member 7 [Source:HGNC Symbol;Acc:HGNC:19306]	protein_coding	-0.5021	-1.4163	0.0002
ENSG00000157765	SLC34A2	solute carrier family 34 (type II sodium/phosphate contransporter), member 2 [Source:HGNC Symbol;Acc:HGNC:11020]	protein_coding	1.3625	2.5713	1.0744e-12
ENSG00000198569	SLC34A3	solute carrier family 34 (type II sodium/phosphate contransporter), member 3 [Source:HGNC Symbol;Acc:HGNC:20305]	protein_coding	-0.6069	-1.523	0.0006
ENSG00000139209	SLC38A4	solute carrier family 38, member 4 [Source:HGNC Symbol;Acc:HGNC:14679]	protein_coding	-0.5216	-1.4356	0.0147
ENSG00000138449	SLC40A1	solute carrier family 40 (iron-regulated transporter), member 1 [Source:HGNC Symbol;Acc:HGNC:10909]	protein_coding	0.7755	1.7118	0.0002
ENSG00000070214	SLC44A1	solute carrier family 44 (choline transporter), member 1 [Source:HGNC Symbol;Acc:HGNC:18798]	protein_coding	-0.1979	-1.1471	0.0443
ENSG00000204385	SLC44A4	solute carrier family 44, member 4 [Source:HGNC Symbol;Acc:HGNC:13941]	protein_coding	0.753	1.6853	3.2393e-05
ENSG00000088836	SLC4A11	solute carrier family 4, sodium borate transporter, member 11 [Source:HGNC Symbol;Acc:HGNC:16438]	protein_coding	0.445	1.3613	0.0066
ENSG00000080493	SLC4A4	solute carrier family 4 (sodium bicarbonate cotransporter), member 4 [Source:HGNC Symbol;Acc:HGNC:11030]	protein_coding	0.5722	1.4868	0.0055
ENSG00000163959	SLC51A	solute carrier family 51, alpha subunit [Source:HGNC Symbol;Acc:HGNC:29955]	protein_coding	0.8346	1.7833	4.0705e-06
ENSG00000132517	SLC52A1	solute carrier family 52 (riboflavin transporter), member 1 [Source:HGNC Symbol;Acc:HGNC:30225]	protein_coding	0.4764	1.3913	0.0145
ENSG00000198743	SLC5A3	solute carrier family 5 (sodium/myo-inositol cotransporter), member 3 [Source:HGNC Symbol;Acc:HGNC:11038]	protein_coding	-0.467	-1.3823	0.0175
ENSG00000163817	SLC6A20	solute carrier family 6 (proline IMINO transporter), member 20 [Source:HGNC Symbol;Acc:HGNC:30927]	protein_coding	0.6325	1.5503	0.0002
ENSG00000151012	SLC7A11	solute carrier family 7 (anionic amino acid transporter light chain, xc- system), member 11 [Source:HGNC Symbol;Acc:HGNC:11059]	protein_coding	-0.587	-1.5021	0.007
ENSG00000155465	SLC7A7	solute carrier family 7 (amino acid transporter light chain, y+L system), member 7 [Source:HGNC Symbol;Acc:HGNC:11065]	protein_coding	0.5262	1.4401	0.0131
ENSG00000183023	SLC8A1	solute carrier family 8 (sodium/calcium exchanger), member 1 [Source:HGNC Symbol;Acc:HGNC:11068]	protein_coding	-0.5307	-1.4446	0.0004
ENSG00000065054	SLC9A3R2	solute carrier family 9, subfamily A (NHE3, cation proton antiporter 3), member 3 regulator 2 [Source:HGNC Symbol;Acc:HGNC:11076]	protein_coding	0.3258	1.2534	0.03
ENSG00000180251	SLC9A4	solute carrier family 9, subfamily A (NHE4, cation proton antiporter 4), member 4 [Source:HGNC Symbol;Acc:HGNC:11077]	protein_coding	0.4169	1.3351	0.0174
ENSG00000111700	SLCO1B3	solute carrier organic anion transporter family, member 1B3 [Source:HGNC Symbol;Acc:HGNC:10961]	protein_coding	0.4454	1.3617	0.0084
ENSG00000173930	SLCO4C1	solute carrier organic anion transporter family, member 4C1 [Source:HGNC Symbol;Acc:HGNC:23612]	protein_coding	0.66	1.58	0.0005
ENSG00000166750	SLFN5	schlafen family member 5 [Source:HGNC Symbol;Acc:HGNC:28286]	protein_coding	-0.3953	-1.3153	0.0111
ENSG00000187122	SLIT1	slit homolog 1 (Drosophila) [Source:HGNC Symbol;Acc:HGNC:11085]	protein_coding	0.4295	1.3467	0.0175
ENSG00000124107	SLPI	secretory leukocyte peptidase inhibitor [Source:HGNC Symbol;Acc:HGNC:11092]	protein_coding	0.5644	1.4787	0.0061
ENSG00000126233	SLURP1	secreted LY6/PLAUR domain containing 1 [Source:HGNC Symbol;Acc:HGNC:18746]	protein_coding	-0.3043	-1.2349	0.0454
ENSG00000137834	SMAD6	SMAD family member 6 [Source:HGNC Symbol;Acc:HGNC:6772]	protein_coding	0.5715	1.486	0.0008
ENSG00000101665	SMAD7	SMAD family member 7 [Source:HGNC Symbol;Acc:HGNC:6773]	protein_coding	-0.4133	-1.3318	0.0491
ENSG00000102038	SMARCA1	SWI/SNF related, matrix associated, actin dependent regulator of chromatin, subfamily a, member 1 [Source:HGNC Symbol;Acc:HGNC:11097]	protein_coding	-0.3111	-1.2407	0.0278
ENSG00000139613	SMARCC2	SWI/SNF related, matrix associated, actin dependent regulator of chromatin, subfamily c, member 2 [Source:HGNC Symbol;Acc:HGNC:11105]	protein_coding	0.2805	1.2146	0.0436
ENSG00000082014	SMARCD3	SWI/SNF related, matrix associated, actin dependent regulator of chromatin, subfamily d, member 3 [Source:HGNC Symbol;Acc:HGNC:11108]	protein_coding	0.4299	1.3471	0.0488
ENSG00000267795	SMIM22	small integral membrane protein 22 [Source:HGNC Symbol;Acc:HGNC:48329]	protein_coding	0.471	1.386	0.0381
ENSG00000259120	SMIM6	small integral membrane protein 6 [Source:HGNC Symbol;Acc:HGNC:40032]	protein_coding	0.4808	1.3955	0.0041
ENSG00000205571	SMN2	survival of motor neuron 2, centromeric [Source:HGNC Symbol;Acc:HGNC:11118]	protein_coding	-0.3702	-1.2925	0.0259
ENSG00000112562	SMOC2	SPARC related modular calcium binding 2 [Source:HGNC Symbol;Acc:HGNC:20323]	protein_coding	-0.5755	-1.4902	0.0039
ENSG00000103056	SMPD3	sphingomyelin phosphodiesterase 3, neutral membrane (neutral sphingomyelinase II) [Source:HGNC Symbol;Acc:HGNC:14240]	protein_coding	0.517	1.431	0.0063
ENSG00000130768	SMPDL3B	sphingomyelin phosphodiesterase, acid-like 3B [Source:HGNC Symbol;Acc:HGNC:21416]	protein_coding	0.5282	1.4421	0.0128
ENSG00000123415	SMUG1	single-strand-selective monofunctional uracil-DNA glycosylase 1 [Source:HGNC Symbol;Acc:HGNC:17148]	protein_coding	0.2946	1.2266	0.014
ENSG00000198742	SMURF1	SMAD specific E3 ubiquitin protein ligase 1 [Source:HGNC Symbol;Acc:HGNC:16807]	protein_coding	-0.2856	-1.2189	0.0441
ENSG00000108854	SMURF2	SMAD specific E3 ubiquitin protein ligase 2 [Source:HGNC Symbol;Acc:HGNC:16809]	protein_coding	-0.4744	-1.3894	2.9667e-05
ENSG00000186532	SMYD4	SET and MYND domain containing 4 [Source:HGNC Symbol;Acc:HGNC:21067]	protein_coding	0.339	1.2649	0.0264
ENSG00000019549	SNAI2	snail family zinc finger 2 [Source:HGNC Symbol;Acc:HGNC:11094]	protein_coding	-0.4306	-1.3478	0.0449
ENSG00000023608	SNAPC1	small nuclear RNA activating complex, polypeptide 1, 43kDa [Source:HGNC Symbol;Acc:HGNC:11134]	protein_coding	-0.4431	-1.3595	0.0032
ENSG00000162804	SNED1	sushi, nidogen and EGF-like domains 1 [Source:HGNC Symbol;Acc:HGNC:24696]	protein_coding	0.5877	1.5028	0.0036
ENSG00000225746	SNHG23	small nucleolar RNA host gene 23 (non-protein coding) [Source:HGNC Symbol;Acc:HGNC:50622]	lincRNA	-0.4653	-1.3807	0.0031
ENSG00000163788	SNRK	SNF related kinase [Source:HGNC Symbol;Acc:HGNC:30598]	protein_coding	-0.283	-1.2167	0.0247
ENSG00000172164	SNTB1	syntrophin, beta 1 (dystrophin-associated protein A1, 59kDa, basic component 1) [Source:HGNC Symbol;Acc:HGNC:11168]	protein_coding	0.5291	1.443	0.0101
[truncated: 431 more rows]

## Sheet: Day 7
Ensembl gene ID	Gene name	Description	Gene type	log2(ratio) (COPD/normal) The ratio is defined as the mRNA expression level in NHBE cells on COPD relative to normal scaffolds	Fold difference (COPD/normal) Fold difference between mRNA expression levels in NHBE cells on COPD relative to normal scaffolds	FDR
ENSG00000157426	AASDH	aminoadipate-semialdehyde dehydrogenase [Source:HGNC Symbol;Acc:HGNC:23993]	protein_coding	0.5937	1.5091	0.0003
ENSG00000136379	ABHD17C	abhydrolase domain containing 17C [Source:HGNC Symbol;Acc:HGNC:26925]	protein_coding	-0.5896	-1.5049	0.0011
ENSG00000011198	ABHD5	abhydrolase domain containing 5 [Source:HGNC Symbol;Acc:HGNC:21396]	protein_coding	-0.3055	-1.2358	0.0349
ENSG00000138443	ABI2	abl-interactor 2 [Source:HGNC Symbol;Acc:HGNC:24011]	protein_coding	0.3492	1.2739	0.0272
ENSG00000097007	ABL1	ABL proto-oncogene 1, non-receptor tyrosine kinase [Source:HGNC Symbol;Acc:HGNC:76]	protein_coding	0.1914	1.1419	0.0148
ENSG00000099204	ABLIM1	actin binding LIM protein 1 [Source:HGNC Symbol;Acc:HGNC:78]	protein_coding	-0.5278	-1.4418	0.0021
ENSG00000186019	AC084219.4		antisense	0.9532	1.9361	0.0253
ENSG00000097021	ACOT7	acyl-CoA thioesterase 7 [Source:HGNC Symbol;Acc:HGNC:24157]	protein_coding	-0.5804	-1.4953	0.0033
ENSG00000161912	ADCY10P1	adenylate cyclase 10 (soluble) pseudogene 1 [Source:HGNC Symbol;Acc:HGNC:44143]	transcribed_unprocessed_pseudogene	1.1509	2.2205	0.0143
ENSG00000035687	ADSS	adenylosuccinate synthase [Source:HGNC Symbol;Acc:HGNC:292]	protein_coding	-0.3045	-1.235	0.0326
ENSG00000172493	AFF1	AF4/FMR2 family, member 1 [Source:HGNC Symbol;Acc:HGNC:7135]	protein_coding	-0.4042	-1.3234	0.0056
ENSG00000164252	AGGF1	angiogenic factor with G patch and FHA domains 1 [Source:HGNC Symbol;Acc:HGNC:24684]	protein_coding	0.3428	1.2682	0.0187
ENSG00000138678	AGPAT9	1-acylglycerol-3-phosphate O-acyltransferase 9 [Source:HGNC Symbol;Acc:HGNC:28157]	protein_coding	-1.6991	-3.247	4.9734e-05
ENSG00000158467	AHCYL2	adenosylhomocysteinase-like 2 [Source:HGNC Symbol;Acc:HGNC:22204]	protein_coding	-0.5719	-1.4865	2.5354e-05
ENSG00000129474	AJUBA	ajuba LIM protein [Source:HGNC Symbol;Acc:HGNC:20250]	protein_coding	0.8707	1.8285	3.118e-09
ENSG00000108599	AKAP10	A kinase (PRKA) anchor protein 10 [Source:HGNC Symbol;Acc:HGNC:368]	protein_coding	0.4111	1.3297	9.0474e-05
ENSG00000131016	AKAP12	A kinase (PRKA) anchor protein 12 [Source:HGNC Symbol;Acc:HGNC:370]	protein_coding	-1.3772	-2.5976	0.001
ENSG00000197976	AKAP17A	A kinase (PRKA) anchor protein 17A [Source:HGNC Symbol;Acc:HGNC:18783]	protein_coding	0.3279	1.2552	0.0332
ENSG00000187134	AKR1C1	aldo-keto reductase family 1, member C1 [Source:HGNC Symbol;Acc:HGNC:384]	protein_coding	-0.4934	-1.4077	0.0111
ENSG00000151632	AKR1C2	aldo-keto reductase family 1, member C2 [Source:HGNC Symbol;Acc:HGNC:385]	protein_coding	-0.5813	-1.4962	0.0034
ENSG00000114019	AMOTL2	angiomotin like 2 [Source:HGNC Symbol;Acc:HGNC:17812]	protein_coding	1.353	2.5545	6.3318e-24
ENSG00000133805	AMPD3	adenosine monophosphate deaminase 3 [Source:HGNC Symbol;Acc:HGNC:470]	protein_coding	-0.3948	-1.3147	0.0242
ENSG00000132466	ANKRD17	ankyrin repeat domain 17 [Source:HGNC Symbol;Acc:HGNC:23575]	protein_coding	0.3151	1.2441	0.0308
ENSG00000151458	ANKRD50	ankyrin repeat domain 50 [Source:HGNC Symbol;Acc:HGNC:29223]	protein_coding	0.6242	1.5413	0.0004
ENSG00000160746	ANO10	anoctamin 10 [Source:HGNC Symbol;Acc:HGNC:25519]	protein_coding	-0.2631	-1.2	0.0218
ENSG00000120868	APAF1	apoptotic peptidase activating factor 1 [Source:HGNC Symbol;Acc:HGNC:576]	protein_coding	0.7728	1.7086	0.0002
ENSG00000081181	ARG2	arginase 2 [Source:HGNC Symbol;Acc:HGNC:664]	protein_coding	-1.4109	-2.659	3.7357e-11
ENSG00000130762	ARHGEF16	Rho guanine nucleotide exchange factor (GEF) 16 [Source:HGNC Symbol;Acc:HGNC:15515]	protein_coding	-0.4069	-1.3258	0.0051
ENSG00000116584	ARHGEF2	Rho/Rac guanine nucleotide exchange factor (GEF) 2 [Source:HGNC Symbol;Acc:HGNC:682]	protein_coding	0.3855	1.3063	0.0005
ENSG00000214087	ARL16	ADP-ribosylation factor-like 16 [Source:HGNC Symbol;Acc:HGNC:27902]	protein_coding	-0.5104	-1.4244	0.0145
ENSG00000140450	ARRDC4	arrestin domain containing 4 [Source:HGNC Symbol;Acc:HGNC:28087]	protein_coding	0.9258	1.8998	6.6246e-05
ENSG00000065802	ASB1	ankyrin repeat and SOCS box containing 1 [Source:HGNC Symbol;Acc:HGNC:16011]	protein_coding	-0.2915	-1.2239	0.0153
ENSG00000143970	ASXL2	additional sex combs like transcriptional regulator 2 [Source:HGNC Symbol;Acc:HGNC:23805]	protein_coding	0.5467	1.4608	5.1064e-05
ENSG00000170653	ATF7	activating transcription factor 7 [Source:HGNC Symbol;Acc:HGNC:792]	protein_coding	0.4134	1.3318	0.0001
ENSG00000171681	ATF7IP	activating transcription factor 7 interacting protein [Source:HGNC Symbol;Acc:HGNC:20092]	protein_coding	0.6008	1.5166	2.2032e-07
ENSG00000125703	ATG4C	autophagy related 4C, cysteine peptidase [Source:HGNC Symbol;Acc:HGNC:16040]	protein_coding	0.6289	1.5464	0.0101
ENSG00000168874	ATOH8	atonal homolog 8 (Drosophila) [Source:HGNC Symbol;Acc:HGNC:24126]	protein_coding	-1.0491	-2.0692	0.0012
ENSG00000143153	ATP1B1	ATPase, Na+/K+ transporting, beta 1 polypeptide [Source:HGNC Symbol;Acc:HGNC:804]	protein_coding	-0.2794	-1.2137	0.0434
ENSG00000174437	ATP2A2	ATPase, Ca++ transporting, cardiac muscle, slow twitch 2 [Source:HGNC Symbol;Acc:HGNC:812]	protein_coding	-0.2001	-1.1488	0.0005
ENSG00000204842	ATXN2	ataxin 2 [Source:HGNC Symbol;Acc:HGNC:10555]	protein_coding	0.4183	1.3363	0.0009
ENSG00000158321	AUTS2	autism susceptibility candidate 2 [Source:HGNC Symbol;Acc:HGNC:14262]	protein_coding	0.5212	1.4352	0.0155
ENSG00000119986	AVPI1	arginine vasopressin-induced 1 [Source:HGNC Symbol;Acc:HGNC:30898]	protein_coding	-0.7899	-1.7289	0.0062
ENSG00000198488	B3GNT6	UDP-GlcNAc:betaGal beta-1,3-N-acetylglucosaminyltransferase 6 (core 3 synthase) [Source:HGNC Symbol;Acc:HGNC:24141]	protein_coding	-1.8773	-3.6738	0.0072
ENSG00000139044	B4GALNT3	beta-1,4-N-acetyl-galactosaminyl transferase 3 [Source:HGNC Symbol;Acc:HGNC:24137]	protein_coding	-0.6744	-1.5959	0.0013
ENSG00000086062	B4GALT1	UDP-Gal:betaGlcNAc beta 1,4- galactosyltransferase, polypeptide 1 [Source:HGNC Symbol;Acc:HGNC:924]	protein_coding	-0.4971	-1.4113	0.0039
ENSG00000158470	B4GALT5	UDP-Gal:betaGlcNAc beta 1,4- galactosyltransferase, polypeptide 5 [Source:HGNC Symbol;Acc:HGNC:928]	protein_coding	0.2787	1.2131	0.0057
ENSG00000107262	BAG1	BCL2-associated athanogene [Source:HGNC Symbol;Acc:HGNC:937]	protein_coding	-0.5487	-1.4628	0.0028
ENSG00000151929	BAG3	BCL2-associated athanogene 3 [Source:HGNC Symbol;Acc:HGNC:939]	protein_coding	0.2917	1.2241	0.0118
ENSG00000175866	BAIAP2	BAI1-associated protein 2 [Source:HGNC Symbol;Acc:HGNC:947]	protein_coding	-0.5139	-1.4279	0.0065
ENSG00000172530	BANP	BTG3 associated nuclear protein [Source:HGNC Symbol;Acc:HGNC:13450]	protein_coding	0.7623	1.6962	0.002
ENSG00000198604	BAZ1A	bromodomain adjacent to zinc finger domain, 1A [Source:HGNC Symbol;Acc:HGNC:960]	protein_coding	0.2641	1.2009	0.0062
ENSG00000153094	BCL2L11	BCL2-like 11 (apoptosis facilitator) [Source:HGNC Symbol;Acc:HGNC:994]	protein_coding	-1.0813	-2.1159	1.0626e-07
ENSG00000110987	BCL7A	B-cell CLL/lymphoma 7A [Source:HGNC Symbol;Acc:HGNC:1004]	protein_coding	-0.5101	-1.4242	4.826e-05
ENSG00000085185	BCORL1	BCL6 corepressor-like 1 [Source:HGNC Symbol;Acc:HGNC:25657]	protein_coding	0.4779	1.3927	0.0287
ENSG00000134107	BHLHE40	basic helix-loop-helix family, member e40 [Source:HGNC Symbol;Acc:HGNC:1046]	protein_coding	0.7673	1.7021	0.0002
ENSG00000185963	BICD2	bicaudal D homolog 2 (Drosophila) [Source:HGNC Symbol;Acc:HGNC:17208]	protein_coding	-0.4164	-1.3346	0.0076
ENSG00000134897	BIVM	basic, immunoglobulin-like variable motif containing [Source:HGNC Symbol;Acc:HGNC:16034]	protein_coding	0.4216	1.3394	0.0451
ENSG00000125378	BMP4	bone morphogenetic protein 4 [Source:HGNC Symbol;Acc:HGNC:1071]	protein_coding	1.1778	2.2623	0.0002
ENSG00000176171	BNIP3	BCL2/adenovirus E1B 19kDa interacting protein 3 [Source:HGNC Symbol;Acc:HGNC:1084]	protein_coding	0.5079	1.4219	0.008
ENSG00000171634	BPTF	bromodomain PHD finger transcription factor [Source:HGNC Symbol;Acc:HGNC:3581]	protein_coding	0.3825	1.3036	0.0051
ENSG00000028310	BRD9	bromodomain containing 9 [Source:HGNC Symbol;Acc:HGNC:25818]	protein_coding	-0.364	-1.287	0.0322
ENSG00000130303	BST2	bone marrow stromal cell antigen 2 [Source:HGNC Symbol;Acc:HGNC:1119]	protein_coding	-1.3819	-2.6061	0.0011
ENSG00000159388	BTG2	BTG family, member 2 [Source:HGNC Symbol;Acc:HGNC:1131]	protein_coding	1.1948	2.2892	8.2942e-14
ENSG00000082153	BZW1	basic leucine zipper and W2 domains 1 [Source:HGNC Symbol;Acc:HGNC:18380]	protein_coding	-0.327	-1.2544	0.0111
ENSG00000158636	C11orf30	chromosome 11 open reading frame 30 [Source:HGNC Symbol;Acc:HGNC:18071]	protein_coding	0.5138	1.4278	0.0002
ENSG00000227051	C14orf132	chromosome 14 open reading frame 132 [Source:HGNC Symbol;Acc:HGNC:20346]	lincRNA	1.5387	2.9054	0.0204
ENSG00000125319	C17orf53	chromosome 17 open reading frame 53 [Source:HGNC Symbol;Acc:HGNC:28460]	protein_coding	-0.9811	-1.9739	0.011
ENSG00000141219	C17orf80	chromosome 17 open reading frame 80 [Source:HGNC Symbol;Acc:HGNC:29601]	protein_coding	0.6687	1.5896	0.0007
ENSG00000166845	C18orf54	chromosome 18 open reading frame 54 [Source:HGNC Symbol;Acc:HGNC:13796]	protein_coding	0.9428	1.9223	0.0067
ENSG00000198535	C2CD4A	C2 calcium-dependent domain containing 4A [Source:HGNC Symbol;Acc:HGNC:33627]	protein_coding	1.242	2.3653	0.0333
ENSG00000134830	C5AR2	complement component 5a receptor 2 [Source:HGNC Symbol;Acc:HGNC:4527]	protein_coding	-1.6346	-3.1051	0.0113
ENSG00000181577	C6orf223	chromosome 6 open reading frame 223 [Source:HGNC Symbol;Acc:HGNC:28692]	protein_coding	-0.7893	-1.7283	0.0404
ENSG00000164603	C7orf60	chromosome 7 open reading frame 60 [Source:HGNC Symbol;Acc:HGNC:26475]	protein_coding	0.6846	1.6072	4.1027e-05
ENSG00000136819	C9orf78	chromosome 9 open reading frame 78 [Source:HGNC Symbol;Acc:HGNC:24932]	protein_coding	-0.337	-1.2632	0.0069
ENSG00000004660	CAMKK1	calcium/calmodulin-dependent protein kinase kinase 1, alpha [Source:HGNC Symbol;Acc:HGNC:1469]	protein_coding	-1.4231	-2.6816	3.5857e-07
ENSG00000214711	CAPN14	calpain 14 [Source:HGNC Symbol;Acc:HGNC:16664]	protein_coding	-1.5592	-2.9468	0.0009
ENSG00000259758	CASC7	cancer susceptibility candidate 7 (non-protein coding) [Source:HGNC Symbol;Acc:HGNC:48905]	lincRNA	-0.456	-1.3717	0.0081
ENSG00000132906	CASP9	caspase 9, apoptosis-related cysteine peptidase [Source:HGNC Symbol;Acc:HGNC:1511]	protein_coding	-1.5505	-2.9292	5.1133e-12
ENSG00000078699	CBFA2T2	core-binding factor, runt domain, alpha subunit 2; translocated to, 2 [Source:HGNC Symbol;Acc:HGNC:1536]	protein_coding	0.446	1.3623	8.0664e-05
ENSG00000110395	CBL	Cbl proto-oncogene, E3 ubiquitin protein ligase [Source:HGNC Symbol;Acc:HGNC:1541]	protein_coding	0.3744	1.2963	0.048
ENSG00000108588	CCDC47	coiled-coil domain containing 47 [Source:HGNC Symbol;Acc:HGNC:24856]	protein_coding	-0.1677	-1.1233	0.0323
ENSG00000205476	CCDC85C	coiled-coil domain containing 85C [Source:HGNC Symbol;Acc:HGNC:35459]	protein_coding	-0.6534	-1.5729	2.465e-06
ENSG00000138764	CCNG2	cyclin G2 [Source:HGNC Symbol;Acc:HGNC:1593]	protein_coding	0.4573	1.373	0.0013
ENSG00000107443	CCNJ	cyclin J [Source:HGNC Symbol;Acc:HGNC:23434]	protein_coding	-0.6744	-1.5959	0.0003
ENSG00000196352	CD55	CD55 molecule, decay accelerating factor for complement (Cromer blood group) [Source:HGNC Symbol;Acc:HGNC:2665]	protein_coding	-2.2072	-4.6177	3.0622e-19
ENSG00000163171	CDC42EP3	CDC42 effector protein (Rho GTPase binding) 3 [Source:HGNC Symbol;Acc:HGNC:16943]	protein_coding	0.7848	1.7228	2.4074e-11
ENSG00000155111	CDK19	cyclin-dependent kinase 19 [Source:HGNC Symbol;Acc:HGNC:19338]	protein_coding	0.3587	1.2823	0.0349
ENSG00000132964	CDK8	cyclin-dependent kinase 8 [Source:HGNC Symbol;Acc:HGNC:1779]	protein_coding	0.3026	1.2334	0.0423
ENSG00000140743	CDR2	cerebellar degeneration-related protein 2, 62kDa [Source:HGNC Symbol;Acc:HGNC:1799]	protein_coding	0.6079	1.524	0.0054
ENSG00000116198	CEP104	centrosomal protein 104kDa [Source:HGNC Symbol;Acc:HGNC:24866]	protein_coding	0.3141	1.2432	0.0078
ENSG00000100532	CGRRF1	cell growth regulator with ring finger domain 1 [Source:HGNC Symbol;Acc:HGNC:15528]	protein_coding	-0.5079	-1.4219	0.0322
ENSG00000170791	CHCHD7	coiled-coil-helix-coiled-coil-helix domain containing 7 [Source:HGNC Symbol;Acc:HGNC:28314]	protein_coding	-0.4666	-1.3819	9.4238e-05
ENSG00000153922	CHD1	chromodomain helicase DNA binding protein 1 [Source:HGNC Symbol;Acc:HGNC:1915]	protein_coding	-0.3989	-1.3185	0.0143
ENSG00000255112	CHMP1B	charged multivesicular body protein 1B [Source:HGNC Symbol;Acc:HGNC:24287]	protein_coding	-0.5108	-1.4249	0.0002
ENSG00000179335	CLK3	CDC-like kinase 3 [Source:HGNC Symbol;Acc:HGNC:2071]	protein_coding	0.322	1.2501	0.0183
ENSG00000134326	CMPK2	cytidine monophosphate (UMP-CMP) kinase 2, mitochondrial [Source:HGNC Symbol;Acc:HGNC:27015]	protein_coding	-1.7703	-3.4113	0.0027
ENSG00000169714	CNBP	CCHC-type zinc finger, nucleic acid binding protein [Source:HGNC Symbol;Acc:HGNC:13164]	protein_coding	-0.2522	-1.1911	0.0423
ENSG00000119397	CNTRL	centriolin [Source:HGNC Symbol;Acc:HGNC:1858]	protein_coding	0.7719	1.7076	0.0465
ENSG00000137449	CPEB2	cytoplasmic polyadenylation element binding protein 2 [Source:HGNC Symbol;Acc:HGNC:21745]	protein_coding	-0.5686	-1.4831	0.0065
ENSG00000107864	CPEB3	cytoplasmic polyadenylation element binding protein 3 [Source:HGNC Symbol;Acc:HGNC:21746]	protein_coding	0.8595	1.8144	0.0388
ENSG00000110090	CPT1A	carnitine palmitoyltransferase 1A (liver) [Source:HGNC Symbol;Acc:HGNC:2328]	protein_coding	-0.3052	-1.2356	0.0135
ENSG00000157613	CREB3L1	cAMP responsive element binding protein 3-like 1 [Source:HGNC Symbol;Acc:HGNC:18856]	protein_coding	-0.7543	-1.6868	0.0265
ENSG00000095794	CREM	cAMP responsive element modulator [Source:HGNC Symbol;Acc:HGNC:2352]	protein_coding	-0.6336	-1.5515	0.0031
ENSG00000150938	CRIM1	cysteine rich transmembrane BMP regulator 1 (chordin-like) [Source:HGNC Symbol;Acc:HGNC:2359]	protein_coding	-0.4369	-1.3537	0.0003
ENSG00000080200	CRYBG3	beta-gamma crystallin domain containing 3 [Source:HGNC Symbol;Acc:HGNC:34427]	protein_coding	0.3695	1.2919	0.0474
ENSG00000213923	CSNK1E	casein kinase 1, epsilon [Source:HGNC Symbol;Acc:HGNC:2453]	protein_coding	-0.308	-1.238	0.0325
ENSG00000169118	CSNK1G1	casein kinase 1, gamma 1 [Source:HGNC Symbol;Acc:HGNC:2454]	protein_coding	0.7361	1.6656	4.2616e-12
ENSG00000151292	CSNK1G3	casein kinase 1, gamma 3 [Source:HGNC Symbol;Acc:HGNC:2456]	protein_coding	0.3695	1.2919	0.0033
ENSG00000070770	CSNK2A2	casein kinase 2, alpha prime polypeptide [Source:HGNC Symbol;Acc:HGNC:2459]	protein_coding	-0.2602	-1.1976	0.0081
ENSG00000144655	CSRNP1	cysteine-serine-rich nuclear protein 1 [Source:HGNC Symbol;Acc:HGNC:14300]	protein_coding	1.4527	2.7372	1.2488e-11
ENSG00000178662	CSRNP3	cysteine-serine-rich nuclear protein 3 [Source:HGNC Symbol;Acc:HGNC:30729]	protein_coding	1.1704	2.2508	0.0093
ENSG00000176102	CSTF3	cleavage stimulation factor, 3' pre-RNA, subunit 3, 77kDa [Source:HGNC Symbol;Acc:HGNC:2485]	protein_coding	0.5377	1.4516	4.1027e-05
ENSG00000232415	CTB-51J22.1		antisense	-2.5479	-5.848	0.0323
ENSG00000118523	CTGF	connective tissue growth factor [Source:HGNC Symbol;Acc:HGNC:2500]	protein_coding	1.2827	2.4329	5.4085e-07
ENSG00000119929	CUTC	cutC copper transporter [Source:HGNC Symbol;Acc:HGNC:24271]	protein_coding	-0.5334	-1.4474	0.0241
ENSG00000006210	CX3CL1	chemokine (C-X3-C motif) ligand 1 [Source:HGNC Symbol;Acc:HGNC:10647]	protein_coding	0.7109	1.6368	0.0413
ENSG00000169248	CXCL11	chemokine (C-X-C motif) ligand 11 [Source:HGNC Symbol;Acc:HGNC:10638]	protein_coding	-1.4034	-2.6452	0.0108
ENSG00000081041	CXCL2	chemokine (C-X-C motif) ligand 2 [Source:HGNC Symbol;Acc:HGNC:4603]	protein_coding	1.5918	3.0143	4.7579e-07
ENSG00000185753	CXorf38	chromosome X open reading frame 38 [Source:HGNC Symbol;Acc:HGNC:28589]	protein_coding	-0.3649	-1.2878	0.0251
ENSG00000168772	CXXC4	CXXC finger protein 4 [Source:HGNC Symbol;Acc:HGNC:24593]	protein_coding	0.9403	1.9189	0.0027
ENSG00000083799	CYLD	cylindromatosis (turban tumor syndrome) [Source:HGNC Symbol;Acc:HGNC:2584]	protein_coding	-0.3456	-1.2707	0.0124
ENSG00000142871	CYR61	cysteine-rich, angiogenic inducer, 61 [Source:HGNC Symbol;Acc:HGNC:2654]	protein_coding	1.327	2.5088	3.3121e-09
ENSG00000100592	DAAM1	dishevelled associated activator of morphogenesis 1 [Source:HGNC Symbol;Acc:HGNC:18142]	protein_coding	0.3398	1.2656	0.0295
ENSG00000137992	DBT	dihydrolipoamide branched chain transacylase E2 [Source:HGNC Symbol;Acc:HGNC:2698]	protein_coding	0.4507	1.3667	0.0181
ENSG00000122741	DCAF10	DDB1 and CUL4 associated factor 10 [Source:HGNC Symbol;Acc:HGNC:23686]	protein_coding	0.3495	1.2741	0.0086
ENSG00000119599	DCAF4	DDB1 and CUL4 associated factor 4 [Source:HGNC Symbol;Acc:HGNC:20229]	protein_coding	-0.4189	-1.3369	0.0426
ENSG00000139990	DCAF5	DDB1 and CUL4 associated factor 5 [Source:HGNC Symbol;Acc:HGNC:20224]	protein_coding	0.2707	1.2064	0.0101
ENSG00000172992	DCAKD	dephospho-CoA kinase domain containing [Source:HGNC Symbol;Acc:HGNC:26238]	protein_coding	0.398	1.3177	0.0303
ENSG00000151065	DCP1B	decapping mRNA 1B [Source:HGNC Symbol;Acc:HGNC:24451]	protein_coding	0.475	1.3899	0.01
ENSG00000109184	DCUN1D4	DCN1, defective in cullin neddylation 1, domain containing 4 [Source:HGNC Symbol;Acc:HGNC:28998]	protein_coding	0.4045	1.3236	0.0246
ENSG00000105339	DENND3	DENN/MADD domain containing 3 [Source:HGNC Symbol;Acc:HGNC:29134]	protein_coding	-0.5178	-1.4318	0.0097
ENSG00000130826	DKC1	dyskeratosis congenita 1, dyskerin [Source:HGNC Symbol;Acc:HGNC:2890]	protein_coding	-0.3251	-1.2527	0.0389
ENSG00000148719	DNAJB12	DnaJ (Hsp40) homolog, subfamily B, member 12 [Source:HGNC Symbol;Acc:HGNC:14891]	protein_coding	-0.2821	-1.2159	0.0169
ENSG00000213918	DNASE1	deoxyribonuclease I [Source:HGNC Symbol;Acc:HGNC:2956]	protein_coding	0.8061	1.7485	0.0065
ENSG00000067334	DNTTIP2	deoxynucleotidyltransferase, terminal, interacting protein 2 [Source:HGNC Symbol;Acc:HGNC:24013]	protein_coding	-0.3193	-1.2477	0.0185
ENSG00000272636	DOC2B	double C2-like domains, beta [Source:HGNC Symbol;Acc:HGNC:2986]	protein_coding	-1.8856	-3.6952	0.0079
ENSG00000113360	DROSHA	drosha, ribonuclease type III [Source:HGNC Symbol;Acc:HGNC:17904]	protein_coding	0.3272	1.2546	0.0056
ENSG00000110042	DTX4	deltex 4, E3 ubiquitin ligase [Source:HGNC Symbol;Acc:HGNC:29151]	protein_coding	0.423	1.3407	2.6871e-05
ENSG00000120129	DUSP1	dual specificity phosphatase 1 [Source:HGNC Symbol;Acc:HGNC:3064]	protein_coding	2.0976	4.28	2.1835e-23
ENSG00000111266	DUSP16	dual specificity phosphatase 16 [Source:HGNC Symbol;Acc:HGNC:17909]	protein_coding	-0.382	-1.3031	0.0042
ENSG00000139318	DUSP6	dual specificity phosphatase 6 [Source:HGNC Symbol;Acc:HGNC:3072]	protein_coding	1.5163	2.8606	9.0842e-07
ENSG00000078401	EDN1	endothelin 1 [Source:HGNC Symbol;Acc:HGNC:3176]	protein_coding	0.8375	1.787	0.0086
ENSG00000135766	EGLN1	egl-9 family hypoxia-inducible factor 1 [Source:HGNC Symbol;Acc:HGNC:1232]	protein_coding	0.5701	1.4846	0.0007
ENSG00000129521	EGLN3	egl-9 family hypoxia-inducible factor 3 [Source:HGNC Symbol;Acc:HGNC:14661]	protein_coding	1.9769	3.9365	0.0006
ENSG00000120738	EGR1	early growth response 1 [Source:HGNC Symbol;Acc:HGNC:3238]	protein_coding	1.885	3.6934	1.7804e-06
ENSG00000013016	EHD3	EH-domain containing 3 [Source:HGNC Symbol;Acc:HGNC:3244]	protein_coding	-0.8414	-1.7917	3.5325e-05
ENSG00000103966	EHD4	EH-domain containing 4 [Source:HGNC Symbol;Acc:HGNC:3245]	protein_coding	-0.3474	-1.2723	0.001
ENSG00000204371	EHMT2	euchromatic histone-lysine N-methyltransferase 2 [Source:HGNC Symbol;Acc:HGNC:14129]	protein_coding	0.3329	1.2595	0.0159
ENSG00000100664	EIF5	eukaryotic translation initiation factor 5 [Source:HGNC Symbol;Acc:HGNC:3299]	protein_coding	-0.2508	-1.1899	0.0013
ENSG00000102034	ELF4	E74-like factor 4 (ets domain transcription factor) [Source:HGNC Symbol;Acc:HGNC:3319]	protein_coding	-0.3147	-1.2437	0.0074
ENSG00000111145	ELK3	ELK3, ETS-domain protein (SRF accessory protein 2) [Source:HGNC Symbol;Acc:HGNC:3325]	protein_coding	0.329	1.2562	0.0259
ENSG00000171617	ENC1	ectodermal-neural cortex 1 (with BTB domain) [Source:HGNC Symbol;Acc:HGNC:3345]	protein_coding	1.049	2.0691	3.5391e-07
ENSG00000129595	EPB41L4A	erythrocyte membrane protein band 4.1 like 4A [Source:HGNC Symbol;Acc:HGNC:13278]	protein_coding	-0.6265	-1.5438	4.4847e-05
ENSG00000135999	EPC2	enhancer of polycomb homolog 2 (Drosophila) [Source:HGNC Symbol;Acc:HGNC:24543]	protein_coding	0.3884	1.3089	0.0378
ENSG00000072134	EPN2	epsin 2 [Source:HGNC Symbol;Acc:HGNC:18639]	protein_coding	0.3772	1.2988	0.0032
ENSG00000133106	EPSTI1	epithelial stromal interaction 1 (breast) [Source:HGNC Symbol;Acc:HGNC:16465]	protein_coding	-1.2215	-2.3319	0.0034
ENSG00000105722	ERF	Ets2 repressor factor [Source:HGNC Symbol;Acc:HGNC:3444]	protein_coding	-0.302	-1.2328	0.043
ENSG00000113719	ERGIC1	endoplasmic reticulum-golgi intermediate compartment (ERGIC) 1 [Source:HGNC Symbol;Acc:HGNC:29205]	protein_coding	-0.3909	-1.3112	0.0027
ENSG00000178607	ERN1	endoplasmic reticulum to nucleus signaling 1 [Source:HGNC Symbol;Acc:HGNC:3449]	protein_coding	-0.6175	-1.5343	0.0002
ENSG00000116285	ERRFI1	ERBB receptor feedback inhibitor 1 [Source:HGNC Symbol;Acc:HGNC:18185]	protein_coding	1.0877	2.1254	3.4367e-05
ENSG00000120705	ETF1	eukaryotic translation termination factor 1 [Source:HGNC Symbol;Acc:HGNC:3477]	protein_coding	-0.2045	-1.1522	0.0233
ENSG00000166979	EVA1C	eva-1 homolog C (C. elegans) [Source:HGNC Symbol;Acc:HGNC:13239]	protein_coding	-1.4917	-2.8122	1.5638e-20
ENSG00000158161	EYA3	EYA transcriptional coactivator and phosphatase 3 [Source:HGNC Symbol;Acc:HGNC:3521]	protein_coding	0.4066	1.3256	0.0006
ENSG00000198734	F5	coagulation factor V (proaccelerin, labile factor) [Source:HGNC Symbol;Acc:HGNC:3542]	protein_coding	1.6652	3.1717	0.0349
ENSG00000103089	FA2H	fatty acid 2-hydroxylase [Source:HGNC Symbol;Acc:HGNC:21197]	protein_coding	-2.0267	-4.0747	7.1924e-19
ENSG00000065809	FAM107B	family with sequence similarity 107, member B [Source:HGNC Symbol;Acc:HGNC:23726]	protein_coding	-0.5901	-1.5054	0.0006
ENSG00000125898	FAM110A	family with sequence similarity 110, member A [Source:HGNC Symbol;Acc:HGNC:16188]	protein_coding	0.6226	1.5397	0.0176
ENSG00000170379	FAM115C	family with sequence similarity 115, member C [Source:HGNC Symbol;Acc:HGNC:26878]	protein_coding	1.1518	2.2219	0.0185
ENSG00000154319	FAM167A	family with sequence similarity 167, member A [Source:HGNC Symbol;Acc:HGNC:15549]	protein_coding	-1.3726	-2.5894	2.9843e-07
ENSG00000119906	FAM178A	family with sequence similarity 178, member A [Source:HGNC Symbol;Acc:HGNC:17814]	protein_coding	0.4799	1.3947	0.0027
ENSG00000125386	FAM193A	family with sequence similarity 193, member A [Source:HGNC Symbol;Acc:HGNC:16822]	protein_coding	0.5204	1.4344	2.9749e-06
ENSG00000163946	FAM208A	family with sequence similarity 208, member A [Source:HGNC Symbol;Acc:HGNC:30314]	protein_coding	0.4457	1.362	9.9651e-06
ENSG00000108950	FAM20A	family with sequence similarity 20, member A [Source:HGNC Symbol;Acc:HGNC:23015]	protein_coding	-0.9243	-1.8977	0.0056
ENSG00000112773	FAM46A	family with sequence similarity 46, member A [Source:HGNC Symbol;Acc:HGNC:18345]	protein_coding	-0.6349	-1.5528	0.0417
ENSG00000099364	FBXL19	F-box and leucine-rich repeat protein 19 [Source:HGNC Symbol;Acc:HGNC:25300]	protein_coding	0.4701	1.3852	0.0109
ENSG00000108306	FBXL20	F-box and leucine-rich repeat protein 20 [Source:HGNC Symbol;Acc:HGNC:24679]	protein_coding	0.421	1.3388	0.0032
ENSG00000127418	FGFRL1	fibroblast growth factor receptor-like 1 [Source:HGNC Symbol;Acc:HGNC:3693]	protein_coding	-0.5755	-1.4902	0.0061
ENSG00000182263	FIGN	fidgetin [Source:HGNC Symbol;Acc:HGNC:13285]	protein_coding	1.2236	2.3353	9.9651e-06
ENSG00000117507	FMO6P	flavin containing monooxygenase 6 pseudogene [Source:HGNC Symbol;Acc:HGNC:24024]	protein_coding	0.9166	1.8876	0.0026
ENSG00000137942	FNBP1L	formin binding protein 1-like [Source:HGNC Symbol;Acc:HGNC:20851]	protein_coding	0.5541	1.4682	5.9073e-06
ENSG00000170345	FOS	FBJ murine osteosarcoma viral oncogene homolog [Source:HGNC Symbol;Acc:HGNC:3796]	protein_coding	2.646	6.2591	2.7049e-12
ENSG00000125740	FOSB	FBJ murine osteosarcoma viral oncogene homolog B [Source:HGNC Symbol;Acc:HGNC:3797]	protein_coding	1.3498	2.5489	0.0012
ENSG00000175592	FOSL1	FOS-like antigen 1 [Source:HGNC Symbol;Acc:HGNC:13718]	protein_coding	0.958	1.9426	0.0248
ENSG00000129514	FOXA1	forkhead box A1 [Source:HGNC Symbol;Acc:HGNC:5021]	protein_coding	-0.4197	-1.3377	0.0017
ENSG00000118689	FOXO3	forkhead box O3 [Source:HGNC Symbol;Acc:HGNC:3821]	protein_coding	0.3844	1.3053	0.0315
ENSG00000164379	FOXQ1	forkhead box Q1 [Source:HGNC Symbol;Acc:HGNC:20951]	protein_coding	0.9061	1.8739	0.0321
ENSG00000092140	G2E3	G2/M-phase specific E3 ubiquitin protein ligase [Source:HGNC Symbol;Acc:HGNC:20338]	protein_coding	0.5687	1.4831	0.0053
ENSG00000109458	GAB1	GRB2-associated binding protein 1 [Source:HGNC Symbol;Acc:HGNC:4066]	protein_coding	0.624	1.5411	0.003
ENSG00000099860	GADD45B	growth arrest and DNA-damage-inducible, beta [Source:HGNC Symbol;Acc:HGNC:4096]	protein_coding	1.7184	3.2908	5.5281e-19
ENSG00000107862	GBF1	golgi brefeldin A resistant guanine nucleotide exchange factor 1 [Source:HGNC Symbol;Acc:HGNC:4181]	protein_coding	0.2223	1.1666	0.013
ENSG00000154451	GBP5	guanylate binding protein 5 [Source:HGNC Symbol;Acc:HGNC:19895]	protein_coding	-1.2665	-2.4058	0.0324
ENSG00000111846	GCNT2	glucosaminyl (N-acetyl) transferase 2, I-branching enzyme (I blood group) [Source:HGNC Symbol;Acc:HGNC:4204]	protein_coding	0.6129	1.5293	8.9761e-08
ENSG00000145990	GFOD1	glucose-fructose oxidoreductase domain containing 1 [Source:HGNC Symbol;Acc:HGNC:21096]	protein_coding	0.3328	1.2595	0.0427
ENSG00000165678	GHITM	growth hormone inducible transmembrane protein [Source:HGNC Symbol;Acc:HGNC:17281]	protein_coding	-0.3027	-1.2334	0.0008
ENSG00000139436	GIT2	G protein-coupled receptor kinase interacting ArfGAP 2 [Source:HGNC Symbol;Acc:HGNC:4273]	protein_coding	0.5357	1.4496	1.6527e-07
ENSG00000198814	GK	glycerol kinase [Source:HGNC Symbol;Acc:HGNC:4289]	protein_coding	-0.9233	-1.8964	2.691e-08
ENSG00000135821	GLUL	glutamate-ammonia ligase [Source:HGNC Symbol;Acc:HGNC:4341]	protein_coding	-0.6872	-1.6101	0.0002
ENSG00000163938	GNL3	guanine nucleotide binding protein-like 3 (nucleolar) [Source:HGNC Symbol;Acc:HGNC:29931]	protein_coding	-0.3424	-1.2679	0.0067
ENSG00000143457	GOLPH3L	golgi phosphoprotein 3-like [Source:HGNC Symbol;Acc:HGNC:24882]	protein_coding	0.4643	1.3796	0.0007
ENSG00000047932	GOPC	golgi-associated PDZ and coiled-coil motif containing [Source:HGNC Symbol;Acc:HGNC:17643]	protein_coding	0.3952	1.3151	0.0054
ENSG00000125772	GPCPD1	glycerophosphocholine phosphodiesterase GDE1 homolog (S. cerevisiae) [Source:HGNC Symbol;Acc:HGNC:26957]	protein_coding	-1.1329	-2.1929	2.1443e-20
ENSG00000136235	GPNMB	glycoprotein (transmembrane) nmb [Source:HGNC Symbol;Acc:HGNC:4462]	protein_coding	-0.8876	-1.8501	0.0107
ENSG00000180758	GPR157	G protein-coupled receptor 157 [Source:HGNC Symbol;Acc:HGNC:23687]	protein_coding	-0.665	-1.5856	0.0375
ENSG00000121957	GPSM2	G-protein signaling modulator 2 [Source:HGNC Symbol;Acc:HGNC:29501]	protein_coding	0.5445	1.4585	0.006
ENSG00000023171	GRAMD1B	GRAM domain containing 1B [Source:HGNC Symbol;Acc:HGNC:29214]	protein_coding	-2.8804	-7.3634	3.62e-14
ENSG00000155324	GRAMD3	GRAM domain containing 3 [Source:HGNC Symbol;Acc:HGNC:24911]	protein_coding	0.374	1.2959	0.021
ENSG00000083307	GRHL2	grainyhead-like 2 (Drosophila) [Source:HGNC Symbol;Acc:HGNC:2799]	protein_coding	0.4426	1.3591	0.0014
ENSG00000110768	GTF2H1	general transcription factor IIH, polypeptide 1, 62kDa [Source:HGNC Symbol;Acc:HGNC:4655]	protein_coding	0.3496	1.2742	0.0052
ENSG00000107937	GTPBP4	GTP binding protein 4 [Source:HGNC Symbol;Acc:HGNC:21535]	protein_coding	-0.2612	-1.1985	0.0143
ENSG00000189060	H1F0	H1 histone family, member 0 [Source:HGNC Symbol;Acc:HGNC:4714]	protein_coding	-0.5581	-1.4724	0.0034
ENSG00000182782	HCAR2	hydroxycarboxylic acid receptor 2 [Source:HGNC Symbol;Acc:HGNC:24827]	protein_coding	0.8279	1.775	5.8125e-05
ENSG00000255398	HCAR3	hydroxycarboxylic acid receptor 3 [Source:HGNC Symbol;Acc:HGNC:16824]	protein_coding	0.7116	1.6376	6.2919e-05
ENSG00000138642	HERC6	HECT and RLD domain containing E3 ubiquitin protein ligase family member 6 [Source:HGNC Symbol;Acc:HGNC:26072]	protein_coding	-0.8087	-1.7516	0.018
ENSG00000114315	HES1	hes family bHLH transcription factor 1 [Source:HGNC Symbol;Acc:HGNC:5192]	protein_coding	1.4702	2.7706	2.0327e-28
ENSG00000100644	HIF1A	hypoxia inducible factor 1, alpha subunit (basic helix-loop-helix transcription factor) [Source:HGNC Symbol;Acc:HGNC:4910]	protein_coding	-0.5703	-1.4848	0.0019
ENSG00000095951	HIVEP1	human immunodeficiency virus type I enhancer binding protein 1 [Source:HGNC Symbol;Acc:HGNC:4920]	protein_coding	0.4942	1.4085	0.0048
ENSG00000010818	HIVEP2	human immunodeficiency virus type I enhancer binding protein 2 [Source:HGNC Symbol;Acc:HGNC:4921]	protein_coding	-0.35	-1.2746	0.0008
ENSG00000234745	HLA-B	major histocompatibility complex, class I, B [Source:HGNC Symbol;Acc:HGNC:4932]	protein_coding	-0.4553	-1.3711	0.0423
ENSG00000196735	HLA-DQA1	major histocompatibility complex, class II, DQ alpha 1 [Source:HGNC Symbol;Acc:HGNC:4942]	protein_coding	-1.0761	-2.1084	0.0186
ENSG00000196126	HLA-DRB1	major histocompatibility complex, class II, DR beta 1 [Source:HGNC Symbol;Acc:HGNC:4948]	protein_coding	-0.613	-1.5294	0.0038
ENSG00000204642	HLA-F	major histocompatibility complex, class I, F [Source:HGNC Symbol;Acc:HGNC:4963]	protein_coding	-0.7858	-1.7241	0.0028
ENSG00000140382	HMG20A	high mobility group 20A [Source:HGNC Symbol;Acc:HGNC:5001]	protein_coding	0.3565	1.2803	0.01
ENSG00000029993	HMGB3	high mobility group box 3 [Source:HGNC Symbol;Acc:HGNC:5004]	protein_coding	-0.3458	-1.2709	0.0111
ENSG00000152795	HNRNPDL	heterogeneous nuclear ribonucleoprotein D-like [Source:HGNC Symbol;Acc:HGNC:5037]	protein_coding	-0.2609	-1.1982	0.0443
ENSG00000188206	HNRNPU-AS1	HNRNPU antisense RNA 1 [Source:HGNC Symbol;Acc:HGNC:27651]	antisense	-1.0292	-2.0409	0.0004
ENSG00000215271	HOMEZ	homeobox and leucine zipper encoding [Source:HGNC Symbol;Acc:HGNC:20164]	protein_coding	0.4532	1.369	0.0007
ENSG00000002587	HS3ST1	heparan sulfate (glucosamine) 3-O-sulfotransferase 1 [Source:HGNC Symbol;Acc:HGNC:5194]	protein_coding	0.6891	1.6123	0.0002
ENSG00000125430	HS3ST3B1	heparan sulfate (glucosamine) 3-O-sulfotransferase 3B1 [Source:HGNC Symbol;Acc:HGNC:5198]	protein_coding	-0.8692	-1.8267	1.6513e-05
ENSG00000086696	HSD17B2	hydroxysteroid (17-beta) dehydrogenase 2 [Source:HGNC Symbol;Acc:HGNC:5211]	protein_coding	-0.7496	-1.6813	0.0112
ENSG00000196684	HSH2D	hematopoietic SH2 domain containing [Source:HGNC Symbol;Acc:HGNC:24920]	protein_coding	-0.7453	-1.6763	0.0026
ENSG00000113013	HSPA9	heat shock 70kDa protein 9 (mortalin) [Source:HGNC Symbol;Acc:HGNC:5244]	protein_coding	-0.2619	-1.1991	0.003
ENSG00000160888	IER2	immediate early response 2 [Source:HGNC Symbol;Acc:HGNC:28871]	protein_coding	0.4913	1.4058	0.0143
ENSG00000137331	IER3	immediate early response 3 [Source:HGNC Symbol;Acc:HGNC:5392]	protein_coding	1.2	2.2975	0.0325
ENSG00000165949	IFI27	interferon, alpha-inducible protein 27 [Source:HGNC Symbol;Acc:HGNC:5397]	protein_coding	-1.2233	-2.3348	0.0349
ENSG00000137965	IFI44	interferon-induced protein 44 [Source:HGNC Symbol;Acc:HGNC:16938]	protein_coding	-0.8976	-1.863	0.0319
ENSG00000126709	IFI6	interferon, alpha-inducible protein 6 [Source:HGNC Symbol;Acc:HGNC:4054]	protein_coding	-1.4096	-2.6566	0.0288
ENSG00000185745	IFIT1	interferon-induced protein with tetratricopeptide repeats 1 [Source:HGNC Symbol;Acc:HGNC:5407]	protein_coding	-1.6671	-3.1758	0.0069
ENSG00000119917	IFIT3	interferon-induced protein with tetratricopeptide repeats 3 [Source:HGNC Symbol;Acc:HGNC:5411]	protein_coding	-1.1314	-2.1907	0.009
ENSG00000152778	IFIT5	interferon-induced protein with tetratricopeptide repeats 5 [Source:HGNC Symbol;Acc:HGNC:13328]	protein_coding	-0.563	-1.4774	0.0369
ENSG00000110944	IL23A	interleukin 23, alpha subunit p19 [Source:HGNC Symbol;Acc:HGNC:15488]	protein_coding	-1.1822	-2.2692	0.0174
ENSG00000160712	IL6R	interleukin 6 receptor [Source:HGNC Symbol;Acc:HGNC:6019]	protein_coding	-1.0328	-2.046	3.7928e-15
ENSG00000141401	IMPA2	inositol(myo)-1(or 4)-monophosphatase 2 [Source:HGNC Symbol;Acc:HGNC:6051]	protein_coding	-0.8091	-1.7521	0.0059
ENSG00000102786	INTS6	integrator complex subunit 6 [Source:HGNC Symbol;Acc:HGNC:14879]	protein_coding	0.8137	1.7577	6.5947e-11
ENSG00000068745	IP6K2	inositol hexakisphosphate kinase 2 [Source:HGNC Symbol;Acc:HGNC:17313]	protein_coding	0.3626	1.2857	0.0014
ENSG00000166578	IQCD	IQ motif containing D [Source:HGNC Symbol;Acc:HGNC:25168]	protein_coding	-1.0082	-2.0113	0.0417
ENSG00000168310	IRF2	interferon regulatory factor 2 [Source:HGNC Symbol;Acc:HGNC:6117]	protein_coding	0.4556	1.3714	0.0003
ENSG00000119669	IRF2BPL	interferon regulatory factor 2 binding protein-like [Source:HGNC Symbol;Acc:HGNC:14282]	protein_coding	0.4344	1.3514	0.0477
ENSG00000169047	IRS1	insulin receptor substrate 1 [Source:HGNC Symbol;Acc:HGNC:6125]	protein_coding	0.5524	1.4665	0.0046
ENSG00000177508	IRX3	iroquois homeobox 3 [Source:HGNC Symbol;Acc:HGNC:14360]	protein_coding	-0.5749	-1.4895	0.0026
ENSG00000187608	ISG15	ISG15 ubiquitin-like modifier [Source:HGNC Symbol;Acc:HGNC:4053]	protein_coding	-1.073	-2.1039	0.0269
ENSG00000172183	ISG20	interferon stimulated exonuclease gene 20kDa [Source:HGNC Symbol;Acc:HGNC:6130]	protein_coding	-0.6329	-1.5506	0.0172
ENSG00000143772	ITPKB	inositol-trisphosphate 3-kinase B [Source:HGNC Symbol;Acc:HGNC:6179]	protein_coding	-0.7757	-1.712	6.815e-06
ENSG00000077684	JADE1	jade family PHD finger 1 [Source:HGNC Symbol;Acc:HGNC:30027]	protein_coding	-0.7103	-1.6361	0.0017
ENSG00000043143	JADE2	jade family PHD finger 2 [Source:HGNC Symbol;Acc:HGNC:22984]	protein_coding	-0.2969	-1.2285	0.021
ENSG00000104369	JPH1	junctophilin 1 [Source:HGNC Symbol;Acc:HGNC:14201]	protein_coding	0.6697	1.5908	0.0469
ENSG00000183340	JRKL	JRK-like [Source:HGNC Symbol;Acc:HGNC:6200]	protein_coding	0.465	1.3803	0.0375
ENSG00000177606	JUN	jun proto-oncogene [Source:HGNC Symbol;Acc:HGNC:6204]	protein_coding	1.0371	2.0522	6.8695e-12
ENSG00000171223	JUNB	jun B proto-oncogene [Source:HGNC Symbol;Acc:HGNC:6205]	protein_coding	0.9162	1.8871	0.0002
ENSG00000120071	KANSL1	KAT8 regulatory NSL complex subunit 1 [Source:HGNC Symbol;Acc:HGNC:24565]	protein_coding	0.5039	1.4181	0.0306
ENSG00000144445	KANSL1L	KAT8 regulatory NSL complex subunit 1-like [Source:HGNC Symbol;Acc:HGNC:26310]	protein_coding	0.6294	1.547	0.0294
ENSG00000083168	KAT6A	K(lysine) acetyltransferase 6A [Source:HGNC Symbol;Acc:HGNC:13013]	protein_coding	0.44	1.3566	0.0281
ENSG00000156650	KAT6B	K(lysine) acetyltransferase 6B [Source:HGNC Symbol;Acc:HGNC:17582]	protein_coding	0.4424	1.3589	0.0031
ENSG00000134152	KATNBL1	katanin p80 subunit B-like 1 [Source:HGNC Symbol;Acc:HGNC:26199]	protein_coding	0.4173	1.3354	0.0086
ENSG00000135750	KCNK1	potassium channel, subfamily K, member 1 [Source:HGNC Symbol;Acc:HGNC:6272]	protein_coding	-0.5818	-1.4967	5.3215e-06
ENSG00000213859	KCTD11	potassium channel tetramerization domain containing 11 [Source:HGNC Symbol;Acc:HGNC:21302]	protein_coding	1.1301	2.1888	3.4139e-09
ENSG00000112078	KCTD20	potassium channel tetramerization domain containing 20 [Source:HGNC Symbol;Acc:HGNC:21052]	protein_coding	-0.3273	-1.2547	0.0028
ENSG00000066135	KDM4A	lysine (K)-specific demethylase 4A [Source:HGNC Symbol;Acc:HGNC:22978]	protein_coding	0.3317	1.2585	0.0148
ENSG00000127663	KDM4B	lysine (K)-specific demethylase 4B [Source:HGNC Symbol;Acc:HGNC:29136]	protein_coding	0.3386	1.2645	0.0485
ENSG00000117139	KDM5B	lysine (K)-specific demethylase 5B [Source:HGNC Symbol;Acc:HGNC:18039]	protein_coding	0.2825	1.2163	0.0143
ENSG00000147050	KDM6A	lysine (K)-specific demethylase 6A [Source:HGNC Symbol;Acc:HGNC:12637]	protein_coding	0.3823	1.3034	0.0006
ENSG00000174718	KIAA1551	KIAA1551 [Source:HGNC Symbol;Acc:HGNC:25559]	protein_coding	0.4096	1.3283	0.0103
ENSG00000049130	KITLG	KIT ligand [Source:HGNC Symbol;Acc:HGNC:6343]	protein_coding	0.6365	1.5546	0.0082
ENSG00000155090	KLF10	Kruppel-like factor 10 [Source:HGNC Symbol;Acc:HGNC:11810]	protein_coding	0.9529	1.9358	7.2365e-10
ENSG00000109787	KLF3	Kruppel-like factor 3 (basic) [Source:HGNC Symbol;Acc:HGNC:16516]	protein_coding	0.5209	1.4349	0.0007
ENSG00000067082	KLF6	Kruppel-like factor 6 [Source:HGNC Symbol;Acc:HGNC:2235]	protein_coding	1.3529	2.5542	4.5329e-11
ENSG00000118263	KLF7	Kruppel-like factor 7 (ubiquitous) [Source:HGNC Symbol;Acc:HGNC:6350]	protein_coding	1.3134	2.4853	1.2341e-09
ENSG00000076321	KLHL20	kelch-like family member 20 [Source:HGNC Symbol;Acc:HGNC:25056]	protein_coding	0.3719	1.2941	0.041
ENSG00000172086	KRCC1	lysine-rich coiled-coil 1 [Source:HGNC Symbol;Acc:HGNC:28039]	protein_coding	0.661	1.5812	0.0002
ENSG00000001631	KRIT1	KRIT1, ankyrin repeat containing [Source:HGNC Symbol;Acc:HGNC:1573]	protein_coding	0.3372	1.2633	0.0133
ENSG00000227300	KRT16P2	keratin 16 pseudogene 2 [Source:HGNC Symbol;Acc:HGNC:37807]	transcribed_unprocessed_pseudogene	-1.9918	-3.9772	4.4847e-05
ENSG00000167767	KRT80	keratin 80 [Source:HGNC Symbol;Acc:HGNC:27056]	protein_coding	-0.8673	-1.8242	0.0038
ENSG00000141068	KSR1	kinase suppressor of ras 1 [Source:HGNC Symbol;Acc:HGNC:6465]	protein_coding	-1.4247	-2.6846	4.826e-05
ENSG00000115919	KYNU	kynureninase [Source:HGNC Symbol;Acc:HGNC:6469]	protein_coding	-0.657	-1.5768	0.0357
ENSG00000002549	LAP3	leucine aminopeptidase 3 [Source:HGNC Symbol;Acc:HGNC:18449]	protein_coding	-0.642	-1.5605	0.0192
ENSG00000155506	LARP1	La ribonucleoprotein domain family, member 1 [Source:HGNC Symbol;Acc:HGNC:29531]	protein_coding	-0.2157	-1.1613	0.0033
ENSG00000130164	LDLR	low density lipoprotein receptor [Source:HGNC Symbol;Acc:HGNC:6547]	protein_coding	0.3036	1.2342	0.0028
ENSG00000116977	LGALS8	lectin, galactoside-binding, soluble, 8 [Source:HGNC Symbol;Acc:HGNC:6569]	protein_coding	0.1998	1.1485	0.0495
ENSG00000128342	LIF	leukemia inhibitory factor [Source:HGNC Symbol;Acc:HGNC:6596]	protein_coding	1.8399	3.58	0.0002
ENSG00000235823	LINC00263	long intergenic non-protein coding RNA 263 [Source:HGNC Symbol;Acc:HGNC:28060]	lincRNA	0.6698	1.5909	0.0417
ENSG00000261326	LINC01355	long intergenic non-protein coding RNA 1355 [Source:HGNC Symbol;Acc:HGNC:50584]	lincRNA	-1.6358	-3.1077	0.0008
ENSG00000233901	LINC01503	long intergenic non-protein coding RNA 1503 [Source:HGNC Symbol;Acc:HGNC:51184]	lincRNA	0.4661	1.3813	0.0419
ENSG00000136153	LMO7	LIM domain 7 [Source:HGNC Symbol;Acc:HGNC:6646]	protein_coding	-0.7015	-1.6262	3.3074e-05
ENSG00000164715	LMTK2	lemur tyrosine kinase 2 [Source:HGNC Symbol;Acc:HGNC:17880]	protein_coding	-0.3326	-1.2593	0.0077
ENSG00000154359	LONRF1	LON peptidase N-terminal domain and ring finger 1 [Source:HGNC Symbol;Acc:HGNC:26302]	protein_coding	-0.5249	-1.4388	0.0255
ENSG00000186001	LRCH3	leucine-rich repeats and calponin homology (CH) domain containing 3 [Source:HGNC Symbol;Acc:HGNC:28637]	protein_coding	0.518	1.4319	2.7649e-06
ENSG00000198799	LRIG2	leucine-rich repeats and immunoglobulin-like domains 2 [Source:HGNC Symbol;Acc:HGNC:20889]	protein_coding	-0.5113	-1.4254	0.0019
ENSG00000139263	LRIG3	leucine-rich repeats and immunoglobulin-like domains 3 [Source:HGNC Symbol;Acc:HGNC:30991]	protein_coding	0.8757	1.835	1.3557e-07
ENSG00000171488	LRRC8C	leucine rich repeat containing 8 family, member C [Source:HGNC Symbol;Acc:HGNC:25075]	protein_coding	0.5771	1.4919	0.0112
ENSG00000169641	LUZP1	leucine zipper protein 1 [Source:HGNC Symbol;Acc:HGNC:14985]	protein_coding	0.3705	1.2928	0.0295
ENSG00000161021	MAML1	mastermind-like 1 (Drosophila) [Source:HGNC Symbol;Acc:HGNC:13632]	protein_coding	0.2926	1.2248	0.0266
ENSG00000006432	MAP3K9	mitogen-activated protein kinase kinase kinase 9 [Source:HGNC Symbol;Acc:HGNC:6861]	protein_coding	0.3177	1.2463	0.0465
ENSG00000137802	MAPKBP1	mitogen-activated protein kinase binding protein 1 [Source:HGNC Symbol;Acc:HGNC:29536]	protein_coding	0.3493	1.274	0.0046
ENSG00000136536	MARCH7	membrane-associated ring finger (C3HC4) 7, E3 ubiquitin protein ligase [Source:HGNC Symbol;Acc:HGNC:17393]	protein_coding	0.3952	1.3151	0.0003
ENSG00000277443	MARCKS	myristoylated alanine-rich protein kinase C substrate [Source:HGNC Symbol;Acc:HGNC:6759]	protein_coding	0.7173	1.6441	1.3258e-07
ENSG00000075413	MARK3	MAP/microtubule affinity-regulating kinase 3 [Source:HGNC Symbol;Acc:HGNC:6897]	protein_coding	0.3298	1.2568	0.0015
ENSG00000168906	MAT2A	methionine adenosyltransferase II, alpha [Source:HGNC Symbol;Acc:HGNC:6904]	protein_coding	-0.3833	-1.3043	2.6556e-05
ENSG00000180611	MB21D2	Mab-21 domain containing 2 [Source:HGNC Symbol;Acc:HGNC:30438]	protein_coding	-1.0733	-2.1042	3.9019e-11
ENSG00000197971	MBP	myelin basic protein [Source:HGNC Symbol;Acc:HGNC:6925]	protein_coding	-0.373	-1.295	0.0013
ENSG00000143384	MCL1	myeloid cell leukemia 1 [Source:HGNC Symbol;Acc:HGNC:6943]	protein_coding	0.4635	1.3789	1.4763e-09
ENSG00000147316	MCPH1	microcephalin 1 [Source:HGNC Symbol;Acc:HGNC:6954]	protein_coding	0.399	1.3186	0.0137
ENSG00000099917	MED15	mediator complex subunit 15 [Source:HGNC Symbol;Acc:HGNC:14248]	protein_coding	0.289	1.2218	0.0127
ENSG00000042429	MED17	mediator complex subunit 17 [Source:HGNC Symbol;Acc:HGNC:2375]	protein_coding	0.2853	1.2187	0.034
ENSG00000141026	MED9	mediator complex subunit 9 [Source:HGNC Symbol;Acc:HGNC:25487]	protein_coding	-0.5637	-1.4781	0.0081
ENSG00000134138	MEIS2	Meis homeobox 2 [Source:HGNC Symbol;Acc:HGNC:7001]	protein_coding	0.6954	1.6193	4.4081e-05
ENSG00000254726	MEX3A	mex-3 RNA binding family member A [Source:HGNC Symbol;Acc:HGNC:33482]	protein_coding	0.4638	1.3792	0.0481
ENSG00000168389	MFSD2A	major facilitator superfamily domain containing 2A [Source:HGNC Symbol;Acc:HGNC:25897]	protein_coding	-0.482	-1.3967	0.0004
ENSG00000174197	MGA	MGA, MAX dimerization protein [Source:HGNC Symbol;Acc:HGNC:14010]	protein_coding	0.4468	1.363	0.0088
ENSG00000172965	MIR4435-1HG	MIR4435-1 host gene (non-protein coding) [Source:HGNC Symbol;Acc:HGNC:35163]	lincRNA	-0.3406	-1.2663	0.0474
ENSG00000187098	MITF	microphthalmia-associated transcription factor [Source:HGNC Symbol;Acc:HGNC:7105]	protein_coding	0.8122	1.7559	0.0001
ENSG00000196588	MKL1	megakaryoblastic leukemia (translocation) 1 [Source:HGNC Symbol;Acc:HGNC:14334]	protein_coding	0.3923	1.3125	0.0009
ENSG00000168404	MLKL	mixed lineage kinase domain-like [Source:HGNC Symbol;Acc:HGNC:26617]	protein_coding	-0.6077	-1.5238	0.0452
ENSG00000078403	MLLT10	myeloid/lymphoid or mixed-lineage leukemia (trithorax homolog, Drosophila); translocated to, 10 [Source:HGNC Symbol;Acc:HGNC:16063]	protein_coding	0.4014	1.3208	0.0001
ENSG00000115648	MLPH	melanophilin [Source:HGNC Symbol;Acc:HGNC:29643]	protein_coding	-0.3931	-1.3132	0.0094
ENSG00000172081	MOB3A	MOB kinase activator 3A [Source:HGNC Symbol;Acc:HGNC:29802]	protein_coding	0.4294	1.3466	0.0004
ENSG00000133422	MORC2	MORC family CW-type zinc finger 2 [Source:HGNC Symbol;Acc:HGNC:23573]	protein_coding	0.282	1.2159	0.0347
ENSG00000060762	MPC1	mitochondrial pyruvate carrier 1 [Source:HGNC Symbol;Acc:HGNC:21606]	protein_coding	-0.4509	-1.3669	0.0171
ENSG00000135698	MPHOSPH6	M-phase phosphoprotein 6 [Source:HGNC Symbol;Acc:HGNC:7214]	protein_coding	-0.4066	-1.3256	0.0155
ENSG00000154889	MPPE1	metallophosphoesterase 1 [Source:HGNC Symbol;Acc:HGNC:15988]	protein_coding	-0.3251	-1.2527	0.0072
ENSG00000137547	MRPL15	mitochondrial ribosomal protein L15 [Source:HGNC Symbol;Acc:HGNC:14054]	protein_coding	-0.3412	-1.2668	0.032
ENSG00000124532	MRS2	MRS2 magnesium transporter [Source:HGNC Symbol;Acc:HGNC:13785]	protein_coding	-0.3326	-1.2592	0.0195
ENSG00000174579	MSL2	male-specific lethal 2 homolog (Drosophila) [Source:HGNC Symbol;Acc:HGNC:25544]	protein_coding	-0.3971	-1.3169	0.049
ENSG00000215182	MUC5AC	mucin 5AC, oligomeric mucus/gel-forming [Source:HGNC Symbol;Acc:HGNC:7515]	protein_coding	-3.4429	-10.8746	8.0664e-05
ENSG00000160953	MUM1	melanoma associated antigen (mutated) 1 [Source:HGNC Symbol;Acc:HGNC:29641]	protein_coding	0.4825	1.3971	0.0062
ENSG00000157601	MX1	MX dynamin-like GTPase 1 [Source:HGNC Symbol;Acc:HGNC:7532]	protein_coding	-1.3055	-2.4718	0.021
ENSG00000123933	MXD4	MAX dimerization protein 4 [Source:HGNC Symbol;Acc:HGNC:13906]	protein_coding	0.3454	1.2705	0.0004
ENSG00000116990	MYCL	v-myc avian myelocytomatosis viral oncogene lung carcinoma derived homolog [Source:HGNC Symbol;Acc:HGNC:7555]	protein_coding	0.6228	1.5398	0.0135
ENSG00000172936	MYD88	myeloid differentiation primary response 88 [Source:HGNC Symbol;Acc:HGNC:7562]	protein_coding	-0.3477	-1.2725	0.0442
ENSG00000105835	NAMPT	nicotinamide phosphoribosyltransferase [Source:HGNC Symbol;Acc:HGNC:30092]	protein_coding	-0.7437	-1.6745	8.0236e-05
ENSG00000229644	NAMPTP1	nicotinamide phosphoribosyltransferase pseudogene 1 [Source:HGNC Symbol;Acc:HGNC:17633]	processed_pseudogene	-0.9127	-1.8825	0.0066
ENSG00000166833	NAV2	neuron navigator 2 [Source:HGNC Symbol;Acc:HGNC:15997]	protein_coding	-0.6988	-1.6232	4.3798e-06
ENSG00000271425	NBPF10	neuroblastoma breakpoint family, member 10 [Source:HGNC Symbol;Acc:HGNC:31992]	protein_coding	0.777	1.7136	0.0172
ENSG00000071051	NCK2	NCK adaptor protein 2 [Source:HGNC Symbol;Acc:HGNC:7665]	protein_coding	0.2748	1.2098	0.0255
ENSG00000115053	NCL	nucleolin [Source:HGNC Symbol;Acc:HGNC:7667]	protein_coding	-0.2237	-1.1677	0.0349
ENSG00000198646	NCOA6	nuclear receptor coactivator 6 [Source:HGNC Symbol;Acc:HGNC:15936]	protein_coding	0.3641	1.2871	2.5354e-05
ENSG00000101247	NDUFAF5	NADH dehydrogenase (ubiquinone) complex I, assembly factor 5 [Source:HGNC Symbol;Acc:HGNC:15899]	protein_coding	-0.4544	-1.3702	0.0321
ENSG00000049759	NEDD4L	neural precursor cell expressed, developmentally down-regulated 4-like, E3 ubiquitin protein ligase [Source:HGNC Symbol;Acc:HGNC:7728]	protein_coding	-0.3236	-1.2515	0.0274
ENSG00000144802	NFKBIZ	nuclear factor of kappa light polypeptide gene enhancer in B-cells inhibitor, zeta [Source:HGNC Symbol;Acc:HGNC:29805]	protein_coding	0.4071	1.326	0.0253
ENSG00000001167	NFYA	nuclear transcription factor Y, alpha [Source:HGNC Symbol;Acc:HGNC:7804]	protein_coding	0.4873	1.4018	1.5371e-07
ENSG00000106100	NOD1	nucleotide-binding oligomerization domain containing 1 [Source:HGNC Symbol;Acc:HGNC:16390]	protein_coding	-0.5442	-1.4582	0.0382
ENSG00000167207	NOD2	nucleotide-binding oligomerization domain containing 2 [Source:HGNC Symbol;Acc:HGNC:5331]	protein_coding	-1.8645	-3.6415	6.3664e-08
ENSG00000148400	NOTCH1	notch 1 [Source:HGNC Symbol;Acc:HGNC:7881]	protein_coding	0.7076	1.6331	0.011
ENSG00000113389	NPR3	natriuretic peptide receptor 3 [Source:HGNC Symbol;Acc:HGNC:7945]	protein_coding	-1.2232	-2.3346	2.1971e-05
ENSG00000175745	NR2F1	nuclear receptor subfamily 2, group F, member 1 [Source:HGNC Symbol;Acc:HGNC:7975]	protein_coding	1.7715	3.414	0.0036
ENSG00000185551	NR2F2	nuclear receptor subfamily 2, group F, member 2 [Source:HGNC Symbol;Acc:HGNC:7976]	protein_coding	0.4282	1.3455	0.0084
ENSG00000113580	NR3C1	nuclear receptor subfamily 3, group C, member 1 (glucocorticoid receptor) [Source:HGNC Symbol;Acc:HGNC:7978]	protein_coding	-0.5777	-1.4925	0.0004
ENSG00000119508	NR4A3	nuclear receptor subfamily 4, group A, member 3 [Source:HGNC Symbol;Acc:HGNC:7982]	protein_coding	-1.8863	-3.697	0.0037
ENSG00000148200	NR6A1	nuclear receptor subfamily 6, group A, member 1 [Source:HGNC Symbol;Acc:HGNC:7985]	protein_coding	0.8155	1.7599	0.0151
ENSG00000118257	NRP2	neuropilin 2 [Source:HGNC Symbol;Acc:HGNC:8005]	protein_coding	-0.405	-1.3241	0.0004
ENSG00000107672	NSMCE4A	non-SMC element 4 homolog A (S. cerevisiae) [Source:HGNC Symbol;Acc:HGNC:25935]	protein_coding	-0.435	-1.3519	0.0076
ENSG00000122643	NT5C3A	5'-nucleotidase, cytosolic IIIA [Source:HGNC Symbol;Acc:HGNC:17820]	protein_coding	-0.5504	-1.4645	0.0124
ENSG00000074590	NUAK1	NUAK family, SNF1-like kinase, 1 [Source:HGNC Symbol;Acc:HGNC:14311]	protein_coding	0.6322	1.5499	0.0069
ENSG00000163545	NUAK2	NUAK family, SNF1-like kinase, 2 [Source:HGNC Symbol;Acc:HGNC:29558]	protein_coding	0.794	1.7339	0.0002
ENSG00000133961	NUMB	numb homolog (Drosophila) [Source:HGNC Symbol;Acc:HGNC:8060]	protein_coding	0.2059	1.1534	0.0173
ENSG00000135114	OASL	2'-5'-oligoadenylate synthetase-like [Source:HGNC Symbol;Acc:HGNC:8090]	protein_coding	-1.6415	-3.1199	0.034
ENSG00000107960	OBFC1	oligonucleotide/oligosaccharide-binding fold containing 1 [Source:HGNC Symbol;Acc:HGNC:26200]	protein_coding	-0.4281	-1.3455	0.0499
ENSG00000115758	ODC1	ornithine decarboxylase 1 [Source:HGNC Symbol;Acc:HGNC:8109]	protein_coding	-0.6782	-1.6002	5.8759e-06
ENSG00000105953	OGDH	oxoglutarate (alpha-ketoglutarate) dehydrogenase (lipoamide) [Source:HGNC Symbol;Acc:HGNC:8124]	protein_coding	-0.2179	-1.1631	0.0272
ENSG00000184792	OSBP2	oxysterol binding protein 2 [Source:HGNC Symbol;Acc:HGNC:8504]	protein_coding	-0.8815	-1.8423	1.1922e-05
ENSG00000115507	OTX1	orthodenticle homeobox 1 [Source:HGNC Symbol;Acc:HGNC:8521]	protein_coding	-0.5913	-1.5067	0.0014
ENSG00000172939	OXSR1	oxidative stress responsive 1 [Source:HGNC Symbol;Acc:HGNC:8508]	protein_coding	-0.4257	-1.3433	4.7926e-05
ENSG00000175591	P2RY2	purinergic receptor P2Y, G-protein coupled, 2 [Source:HGNC Symbol;Acc:HGNC:8541]	protein_coding	-0.4015	-1.3209	0.0172
ENSG00000122884	P4HA1	prolyl 4-hydroxylase, alpha polypeptide I [Source:HGNC Symbol;Acc:HGNC:8546]	protein_coding	0.5367	1.4507	0.0017
ENSG00000076641	PAG1	phosphoprotein membrane anchor with glycosphingolipid microdomains 1 [Source:HGNC Symbol;Acc:HGNC:30043]	protein_coding	1.044	2.0619	0.0132
ENSG00000152782	PANK1	pantothenate kinase 1 [Source:HGNC Symbol;Acc:HGNC:8598]	protein_coding	0.7167	1.6434	0.0156
ENSG00000177425	PAWR	PRKC, apoptosis, WT1, regulator [Source:HGNC Symbol;Acc:HGNC:8614]	protein_coding	0.497	1.4113	0.0008
ENSG00000102390	PBDC1	polysaccharide biosynthesis domain containing 1 [Source:HGNC Symbol;Acc:HGNC:28790]	protein_coding	-0.2604	-1.1978	0.0469
ENSG00000100982	PCIF1	PDX1 C-terminal inhibiting factor 1 [Source:HGNC Symbol;Acc:HGNC:16200]	protein_coding	-0.3581	-1.2818	0.0249
ENSG00000065989	PDE4A	phosphodiesterase 4A, cAMP-specific [Source:HGNC Symbol;Acc:HGNC:8780]	protein_coding	-0.7042	-1.6293	0.0151
ENSG00000197461	PDGFA	platelet-derived growth factor alpha polypeptide [Source:HGNC Symbol;Acc:HGNC:8799]	protein_coding	0.5359	1.4499	0.0375
ENSG00000168291	PDHB	pyruvate dehydrogenase (lipoamide) beta [Source:HGNC Symbol;Acc:HGNC:8808]	protein_coding	-0.3063	-1.2366	0.0116
ENSG00000090857	PDPR	pyruvate dehydrogenase phosphatase regulatory subunit [Source:HGNC Symbol;Acc:HGNC:30264]	protein_coding	-0.2995	-1.2307	0.0197
ENSG00000139946	PELI2	pellino E3 ubiquitin protein ligase family member 2 [Source:HGNC Symbol;Acc:HGNC:8828]	protein_coding	-1.0624	-2.0885	5.7086e-07
ENSG00000132326	PER2	period circadian clock 2 [Source:HGNC Symbol;Acc:HGNC:8846]	protein_coding	-1.0489	-2.0689	2.1347e-05
ENSG00000166821	PEX11A	peroxisomal biogenesis factor 11 alpha [Source:HGNC Symbol;Acc:HGNC:8852]	protein_coding	0.541	1.455	0.0056
ENSG00000162928	PEX13	peroxisomal biogenesis factor 13 [Source:HGNC Symbol;Acc:HGNC:8855]	protein_coding	0.2772	1.2119	0.0288
ENSG00000123836	PFKFB2	6-phosphofructo-2-kinase/fructose-2,6-biphosphatase 2 [Source:HGNC Symbol;Acc:HGNC:8873]	protein_coding	-0.4127	-1.3311	0.0001
ENSG00000170525	PFKFB3	6-phosphofructo-2-kinase/fructose-2,6-biphosphatase 3 [Source:HGNC Symbol;Acc:HGNC:8874]	protein_coding	0.6373	1.5554	0.0016
ENSG00000135365	PHF21A	PHD finger protein 21A [Source:HGNC Symbol;Acc:HGNC:24156]	protein_coding	0.5941	1.5096	5.1462e-05
ENSG00000156531	PHF6	PHD finger protein 6 [Source:HGNC Symbol;Acc:HGNC:18145]	protein_coding	0.4702	1.3853	0.0288
ENSG00000019144	PHLDB1	pleckstrin homology-like domain, family B, member 1 [Source:HGNC Symbol;Acc:HGNC:23697]	protein_coding	0.6245	1.5417	0.0048
ENSG00000033800	PIAS1	protein inhibitor of activated STAT, 1 [Source:HGNC Symbol;Acc:HGNC:2752]	protein_coding	0.5265	1.4404	2.4094e-05
ENSG00000117461	PIK3R3	phosphoinositide-3-kinase, regulatory subunit 3 (gamma) [Source:HGNC Symbol;Acc:HGNC:8981]	protein_coding	0.5648	1.4791	0.0001
ENSG00000137193	PIM1	Pim-1 proto-oncogene, serine/threonine kinase [Source:HGNC Symbol;Acc:HGNC:8986]	protein_coding	0.6468	1.5657	0.0471
ENSG00000144283	PKP4	plakophilin 4 [Source:HGNC Symbol;Acc:HGNC:9026]	protein_coding	0.2327	1.1751	0.0343
ENSG00000176485	PLA2G16	phospholipase A2, group XVI [Source:HGNC Symbol;Acc:HGNC:17825]	protein_coding	-0.4869	-1.4014	0.0477
ENSG00000115762	PLEKHB2	pleckstrin homology domain containing, family B (evectins) member 2 [Source:HGNC Symbol;Acc:HGNC:19236]	protein_coding	-0.2392	-1.1804	0.0004
ENSG00000175895	PLEKHF2	pleckstrin homology domain containing, family F (with FYVE domain) member 2 [Source:HGNC Symbol;Acc:HGNC:20757]	protein_coding	0.4416	1.3581	0.0061
ENSG00000152952	PLOD2	procollagen-lysine, 2-oxoglutarate 5-dioxygenase 2 [Source:HGNC Symbol;Acc:HGNC:9082]	protein_coding	0.6448	1.5635	0.0161
ENSG00000064933	PMS1	PMS1 postmeiotic segregation increased 1 (S. cerevisiae) [Source:HGNC Symbol;Acc:HGNC:9121]	protein_coding	0.6286	1.5461	0.0006
ENSG00000135241	PNPLA8	patatin-like phospholipase domain containing 8 [Source:HGNC Symbol;Acc:HGNC:28900]	protein_coding	-0.466	-1.3813	0.0024
ENSG00000146278	PNRC1	proline-rich nuclear receptor coactivator 1 [Source:HGNC Symbol;Acc:HGNC:17278]	protein_coding	0.6499	1.5691	5.8352e-06
ENSG00000143442	POGZ	pogo transposable element with ZNF domain [Source:HGNC Symbol;Acc:HGNC:18801]	protein_coding	0.3391	1.265	0.0313
ENSG00000170734	POLH	polymerase (DNA directed), eta [Source:HGNC Symbol;Acc:HGNC:9181]	protein_coding	0.5699	1.4845	0.0004
ENSG00000171453	POLR1C	polymerase (RNA) I polypeptide C, 30kDa [Source:HGNC Symbol;Acc:HGNC:20194]	protein_coding	-0.4513	-1.3673	0.0186
ENSG00000109819	PPARGC1A	peroxisome proliferator-activated receptor gamma, coactivator 1 alpha [Source:HGNC Symbol;Acc:HGNC:9237]	protein_coding	-1.0569	-2.0805	2.2222e-14
ENSG00000108179	PPIF	peptidylprolyl isomerase F [Source:HGNC Symbol;Acc:HGNC:9259]	protein_coding	-0.2949	-1.2268	0.0416
ENSG00000087074	PPP1R15A	protein phosphatase 1, regulatory subunit 15A [Source:HGNC Symbol;Acc:HGNC:14375]	protein_coding	0.9602	1.9456	6.5352e-09
ENSG00000132825	PPP1R3D	protein phosphatase 1, regulatory subunit 3D [Source:HGNC Symbol;Acc:HGNC:9294]	protein_coding	0.881	1.8416	4.6162e-09
ENSG00000113593	PPWD1	peptidylprolyl isomerase domain and WD repeat containing 1 [Source:HGNC Symbol;Acc:HGNC:28954]	protein_coding	0.3546	1.2786	0.0378
ENSG00000057657	PRDM1	PR domain containing 1, with ZNF domain [Source:HGNC Symbol;Acc:HGNC:9346]	protein_coding	1.1308	2.1899	0.0153
ENSG00000141956	PRDM15	PR domain containing 15 [Source:HGNC Symbol;Acc:HGNC:13999]	protein_coding	0.5475	1.4616	0.0042
ENSG00000110851	PRDM4	PR domain containing 4 [Source:HGNC Symbol;Acc:HGNC:9348]	protein_coding	-0.2477	-1.1873	0.0317
ENSG00000139174	PRICKLE1	prickle homolog 1 (Drosophila) [Source:HGNC Symbol;Acc:HGNC:17019]	protein_coding	0.9322	1.9082	9.6293e-05
ENSG00000142875	PRKACB	protein kinase, cAMP-dependent, catalytic, beta [Source:HGNC Symbol;Acc:HGNC:9381]	protein_coding	0.596	1.5115	0.0238
ENSG00000167183	PRR15L	proline rich 15-like [Source:HGNC Symbol;Acc:HGNC:28149]	protein_coding	0.5831	1.498	0.0012
ENSG00000130723	PRRC2B	proline-rich coiled-coil 2B [Source:HGNC Symbol;Acc:HGNC:28121]	protein_coding	0.2199	1.1646	0.0429
ENSG00000068878	PSME4	proteasome (prosome, macropain) activator subunit 4 [Source:HGNC Symbol;Acc:HGNC:20635]	protein_coding	-0.3673	-1.29	1.4092e-05
ENSG00000171862	PTEN	phosphatase and tensin homolog [Source:HGNC Symbol;Acc:HGNC:9588]	protein_coding	0.2812	1.2152	0.0204
ENSG00000112245	PTP4A1	protein tyrosine phosphatase type IVA, member 1 [Source:HGNC Symbol;Acc:HGNC:9634]	protein_coding	-0.3864	-1.3071	0.0069
ENSG00000080031	PTPRH	protein tyrosine phosphatase, receptor type, H [Source:HGNC Symbol;Acc:HGNC:9672]	protein_coding	-1.2653	-2.4038	2.1035e-06
ENSG00000134644	PUM1	pumilio RNA-binding family member 1 [Source:HGNC Symbol;Acc:HGNC:14957]	protein_coding	0.3412	1.2668	0.0108
ENSG00000279192	PWAR5	Prader Willi/Angelman region RNA 5 [Source:HGNC Symbol;Acc:HGNC:30090]	TEC	1.5281	2.8841	0.0265
ENSG00000143217	PVRL4	poliovirus receptor-related 4 [Source:HGNC Symbol;Acc:HGNC:19688]	protein_coding	-0.7685	-1.7035	0.0003
ENSG00000100994	PYGB	phosphorylase, glycogen; brain [Source:HGNC Symbol;Acc:HGNC:9723]	protein_coding	-0.5864	-1.5015	0.0007
ENSG00000145337	PYURF	PIGY upstream reading frame [Source:HGNC Symbol;Acc:HGNC:44317]	protein_coding	-0.3128	-1.2421	0.0269
ENSG00000129646	QRICH2	glutamine rich 2 [Source:HGNC Symbol;Acc:HGNC:25326]	protein_coding	0.6778	1.5997	0.0426
ENSG00000206418	RAB12	RAB12, member RAS oncogene family [Source:HGNC Symbol;Acc:HGNC:31332]	protein_coding	-0.2729	-1.2082	0.0218
ENSG00000166349	RAG1	recombination activating gene 1 [Source:HGNC Symbol;Acc:HGNC:9831]	protein_coding	0.8923	1.8561	0.0169
ENSG00000181467	RAP2B	RAP2B, member of RAS oncogene family [Source:HGNC Symbol;Acc:HGNC:9862]	protein_coding	0.4867	1.4013	0.0021
ENSG00000107263	RAPGEF1	Rap guanine nucleotide exchange factor (GEF) 1 [Source:HGNC Symbol;Acc:HGNC:4568]	protein_coding	-0.2309	-1.1736	0.0378
ENSG00000077092	RARB	retinoic acid receptor, beta [Source:HGNC Symbol;Acc:HGNC:9865]	protein_coding	0.5906	1.5059	0.0342
ENSG00000155903	RASA2	RAS p21 protein activator 2 [Source:HGNC Symbol;Acc:HGNC:9872]	protein_coding	-0.5072	-1.4213	0.041
ENSG00000198774	RASSF9	Ras association (RalGDS/AF-6) domain family (N-terminal) member 9 [Source:HGNC Symbol;Acc:HGNC:15739]	protein_coding	1.0378	2.0532	7.2871e-05
ENSG00000122257	RBBP6	retinoblastoma binding protein 6 [Source:HGNC Symbol;Acc:HGNC:9889]	protein_coding	0.2909	1.2234	0.0101
ENSG00000089050	RBBP9	retinoblastoma binding protein 9 [Source:HGNC Symbol;Acc:HGNC:9892]	protein_coding	-0.4296	-1.3468	0.0048
ENSG00000142599	RERE	arginine-glutamic acid dipeptide (RE) repeats [Source:HGNC Symbol;Acc:HGNC:9965]	protein_coding	0.2896	1.2223	0.0027
ENSG00000135945	REV1	REV1, polymerase (DNA directed) [Source:HGNC Symbol;Acc:HGNC:14060]	protein_coding	0.2516	1.1906	0.0176
ENSG00000132005	RFX1	regulatory factor X, 1 (influences HLA class II expression) [Source:HGNC Symbol;Acc:HGNC:9982]	protein_coding	0.8244	1.7708	6.2533e-05
ENSG00000181827	RFX7	regulatory factor X, 7 [Source:HGNC Symbol;Acc:HGNC:25777]	protein_coding	0.6164	1.5331	0.0002
ENSG00000116741	RGS2	regulator of G-protein signaling 2 [Source:HGNC Symbol;Acc:HGNC:9998]	protein_coding	0.6861	1.6089	0.0323
ENSG00000143878	RHOB	ras homolog family member B [Source:HGNC Symbol;Acc:HGNC:668]	protein_coding	1.0112	2.0155	9.2087e-05
ENSG00000008853	RHOBTB2	Rho-related BTB domain containing 2 [Source:HGNC Symbol;Acc:HGNC:18756]	protein_coding	-0.5437	-1.4577	0.0112
ENSG00000111785	RIC8B	RIC8 guanine nucleotide exchange factor B [Source:HGNC Symbol;Acc:HGNC:25555]	protein_coding	0.6515	1.5708	0.0002
ENSG00000166532	RIMKLB	ribosomal modification protein rimK-like family member B [Source:HGNC Symbol;Acc:HGNC:29228]	protein_coding	-1.0416	-2.0585	4.2729e-17
ENSG00000137275	RIPK1	receptor (TNFRSF)-interacting serine-threonine kinase 1 [Source:HGNC Symbol;Acc:HGNC:10019]	protein_coding	-0.4659	-1.3812	1.6527e-07
ENSG00000153561	RMND5A	required for meiotic nuclear division 5 homolog A (S. cerevisiae) [Source:HGNC Symbol;Acc:HGNC:25850]	protein_coding	0.3404	1.2661	0.0417
ENSG00000170881	RNF139	ring finger protein 139 [Source:HGNC Symbol;Acc:HGNC:17023]	protein_coding	-0.3551	-1.2791	0.0056
ENSG00000118518	RNF146	ring finger protein 146 [Source:HGNC Symbol;Acc:HGNC:21336]	protein_coding	0.3629	1.286	0.0083
ENSG00000034677	RNF19A	ring finger protein 19A, RBR E3 ubiquitin protein ligase [Source:HGNC Symbol;Acc:HGNC:13432]	protein_coding	-0.3871	-1.3078	0.0334
ENSG00000101236	RNF24	ring finger protein 24 [Source:HGNC Symbol;Acc:HGNC:13779]	protein_coding	-0.5542	-1.4684	0.0052
ENSG00000069667	RORA	RAR-related orphan receptor A [Source:HGNC Symbol;Acc:HGNC:10258]	protein_coding	-0.8483	-1.8003	0.0021
ENSG00000143365	RORC	RAR-related orphan receptor C [Source:HGNC Symbol;Acc:HGNC:10260]	protein_coding	-0.7577	-1.6907	0.0067
ENSG00000230074	RP11-195F19.9		antisense	1.7536	3.3719	0.0288
ENSG00000273270	RP11-212P7.2		lincRNA	-0.5733	-1.488	0.0266
ENSG00000280138	RP11-463O12.5		TEC	1.1553	2.2272	0.0064
ENSG00000260401	RP11-800A3.4		sense_overlapping	-0.3733	-1.2953	0.0017
ENSG00000278948	RP5-1039K5.12		TEC	0.4868	1.4014	0.0499
ENSG00000103932	RPAP1	RNA polymerase II associated protein 1 [Source:HGNC Symbol;Acc:HGNC:24567]	protein_coding	0.4284	1.3457	0.0009
ENSG00000163584	RPL22L1	ribosomal protein L22-like 1 [Source:HGNC Symbol;Acc:HGNC:27610]	protein_coding	-0.422	-1.3398	0.0332
ENSG00000163684	RPP14	ribonuclease P/MRP 14kDa subunit [Source:HGNC Symbol;Acc:HGNC:30327]	protein_coding	-0.573	-1.4876	0.0002
ENSG00000101413	RPRD1B	regulation of nuclear pre-mRNA domain containing 1B [Source:HGNC Symbol;Acc:HGNC:16209]	protein_coding	-0.2948	-1.2268	0.0068
ENSG00000163125	RPRD2	regulation of nuclear pre-mRNA domain containing 2 [Source:HGNC Symbol;Acc:HGNC:29039]	protein_coding	0.3205	1.2488	0.0048
ENSG00000071242	RPS6KA2	ribosomal protein S6 kinase, 90kDa, polypeptide 2 [Source:HGNC Symbol;Acc:HGNC:10431]	protein_coding	-0.4355	-1.3524	0.0189
ENSG00000166133	RPUSD2	RNA pseudouridylate synthase domain containing 2 [Source:HGNC Symbol;Acc:HGNC:24180]	protein_coding	-0.5209	-1.4349	0.0215
ENSG00000124782	RREB1	ras responsive element binding protein 1 [Source:HGNC Symbol;Acc:HGNC:10449]	protein_coding	-0.638	-1.5561	3.9047e-05
ENSG00000159579	RSPRY1	ring finger and SPRY domain containing 1 [Source:HGNC Symbol;Acc:HGNC:29420]	protein_coding	0.3345	1.2609	0.0004
ENSG00000176225	RTTN	rotatin [Source:HGNC Symbol;Acc:HGNC:18654]	protein_coding	0.5126	1.4266	0.0002
ENSG00000116497	S100PBP	S100P binding protein [Source:HGNC Symbol;Acc:HGNC:25768]	protein_coding	0.4637	1.3791	0.0031
ENSG00000130066	SAT1	spermidine/spermine N1-acetyltransferase 1 [Source:HGNC Symbol;Acc:HGNC:10540]	protein_coding	-0.2712	-1.2068	0.0149
ENSG00000119042	SATB2	SATB homeobox 2 [Source:HGNC Symbol;Acc:HGNC:21637]	protein_coding	0.8031	1.7449	0.0155
ENSG00000151748	SAV1	salvador family WW domain containing protein 1 [Source:HGNC Symbol;Acc:HGNC:17795]	protein_coding	0.489	1.4035	0.0021
ENSG00000166828	SCNN1G	sodium channel, non-voltage-gated 1, gamma subunit [Source:HGNC Symbol;Acc:HGNC:10602]	protein_coding	-1.5793	-2.9881	3.481e-06
ENSG00000125775	SDCBP2	syndecan binding protein (syntenin) 2 [Source:HGNC Symbol;Acc:HGNC:15756]	protein_coding	-0.7127	-1.6388	0.0082
ENSG00000101310	SEC23B	Sec23 homolog B (S. cerevisiae) [Source:HGNC Symbol;Acc:HGNC:10702]	protein_coding	-0.2423	-1.1829	0.0337
ENSG00000185033	SEMA4B	sema domain, immunoglobulin domain (Ig), transmembrane domain (TM) and short cytoplasmic domain, (semaphorin) 4B [Source:HGNC Symbol;Acc:HGNC:10730]	protein_coding	0.5479	1.4619	0.0055
ENSG00000168758	SEMA4C	sema domain, immunoglobulin domain (Ig), transmembrane domain (TM) and short cytoplasmic domain, (semaphorin) 4C [Source:HGNC Symbol;Acc:HGNC:10731]	protein_coding	-0.5439	-1.4579	4.7752e-06
ENSG00000137872	SEMA6D	sema domain, transmembrane domain (TM), and cytoplasmic domain, (semaphorin) 6D [Source:HGNC Symbol;Acc:HGNC:16770]	protein_coding	1.3114	2.4818	0.0021
ENSG00000021355	SERPINB1	serpin peptidase inhibitor, clade B (ovalbumin), member 1 [Source:HGNC Symbol;Acc:HGNC:3311]	protein_coding	-0.4581	-1.3738	0.0245
ENSG00000206072	SERPINB11	serpin peptidase inhibitor, clade B (ovalbumin), member 11 (gene/pseudogene) [Source:HGNC Symbol;Acc:HGNC:14221]	protein_coding	-1.6278	-3.0904	0.0018
ENSG00000170542	SERPINB9	serpin peptidase inhibitor, clade B (ovalbumin), member 9 [Source:HGNC Symbol;Acc:HGNC:8955]	protein_coding	-0.8444	-1.7955	0.0001
ENSG00000082497	SERTAD4	SERTA domain containing 4 [Source:HGNC Symbol;Acc:HGNC:25236]	protein_coding	0.7323	1.6613	0.0056
ENSG00000139718	SETD1B	SET domain containing 1B [Source:HGNC Symbol;Acc:HGNC:29187]	protein_coding	-0.3782	-1.2997	0.0156
ENSG00000118515	SGK1	serum/glucocorticoid regulated kinase 1 [Source:HGNC Symbol;Acc:HGNC:10810]	protein_coding	0.4295	1.3467	0.0029
ENSG00000100092	SH3BP1	SH3-domain binding protein 1 [Source:HGNC Symbol;Acc:HGNC:10824]	protein_coding	0.3939	1.314	0.0246
ENSG00000130147	SH3BP4	SH3-domain binding protein 4 [Source:HGNC Symbol;Acc:HGNC:10826]	protein_coding	-0.2899	-1.2226	0.0001
ENSG00000146950	SHROOM2	shroom family member 2 [Source:HGNC Symbol;Acc:HGNC:630]	protein_coding	0.3619	1.2851	0.0068
ENSG00000181788	SIAH2	siah E3 ubiquitin protein ligase 2 [Source:HGNC Symbol;Acc:HGNC:10858]	protein_coding	0.3829	1.304	0.0185
ENSG00000072858	SIDT1	SID1 transmembrane family, member 1 [Source:HGNC Symbol;Acc:HGNC:25967]	protein_coding	0.3913	1.3116	0.0111
ENSG00000177045	SIX5	SIX homeobox 5 [Source:HGNC Symbol;Acc:HGNC:10891]	protein_coding	0.8037	1.7456	3.2992e-06
ENSG00000113504	SLC12A7	solute carrier family 12 (potassium/chloride transporter), member 7 [Source:HGNC Symbol;Acc:HGNC:10915]	protein_coding	-0.4652	-1.3805	0.0185
ENSG00000148339	SLC25A25	solute carrier family 25 (mitochondrial carrier; phosphate carrier), member 25 [Source:HGNC Symbol;Acc:HGNC:20663]	protein_coding	0.9593	1.9444	3.5516e-09
ENSG00000122696	SLC25A51	solute carrier family 25, member 51 [Source:HGNC Symbol;Acc:HGNC:23323]	protein_coding	-0.4738	-1.3887	0.0074
ENSG00000174502	SLC26A9	solute carrier family 26 (anion exchanger), member 9 [Source:HGNC Symbol;Acc:HGNC:14469]	protein_coding	-2.1356	-4.3942	4.7579e-07
ENSG00000134294	SLC38A2	solute carrier family 38, member 2 [Source:HGNC Symbol;Acc:HGNC:13448]	protein_coding	0.6782	1.6001	0.0002
ENSG00000022567	SLC45A4	solute carrier family 45, member 4 [Source:HGNC Symbol;Acc:HGNC:29196]	protein_coding	-0.7143	-1.6407	3.3599e-05
ENSG00000105641	SLC5A5	solute carrier family 5 (sodium/iodide cotransporter), member 5 [Source:HGNC Symbol;Acc:HGNC:11040]	protein_coding	-1.4219	-2.6794	0.0022
ENSG00000131389	SLC6A6	solute carrier family 6 (neurotransmitter transporter), member 6 [Source:HGNC Symbol;Acc:HGNC:11052]	protein_coding	-0.7772	-1.7138	0.0006
ENSG00000151012	SLC7A11	solute carrier family 7 (anionic amino acid transporter light chain, xc- system), member 11 [Source:HGNC Symbol;Acc:HGNC:11059]	protein_coding	-1.263	-2.4	0.0076
ENSG00000003989	SLC7A2	solute carrier family 7 (cationic amino acid transporter, y+ system), member 2 [Source:HGNC Symbol;Acc:HGNC:11060]	protein_coding	-2.5762	-5.9638	9.7006e-21
ENSG00000103257	SLC7A5	solute carrier family 7 (amino acid transporter light chain, L system), member 5 [Source:HGNC Symbol;Acc:HGNC:11063]	protein_coding	-1.5176	-2.8631	7.6349e-07
ENSG00000089060	SLC8B1	solute carrier family 8 (sodium/lithium/calcium exchanger), member B1 [Source:HGNC Symbol;Acc:HGNC:26175]	protein_coding	-0.2882	-1.2211	0.0161
ENSG00000164038	SLC9B2	solute carrier family 9, subfamily B (NHA2, cation proton antiporter 2), member 2 [Source:HGNC Symbol;Acc:HGNC:25143]	protein_coding	-0.6384	-1.5566	0.0172
ENSG00000101187	SLCO4A1	solute carrier organic anion transporter family, member 4A1 [Source:HGNC Symbol;Acc:HGNC:10953]	protein_coding	-2.3563	-5.1205	0.001
ENSG00000172123	SLFN12	schlafen family member 12 [Source:HGNC Symbol;Acc:HGNC:25500]	protein_coding	0.5933	1.5087	0.0349
ENSG00000184564	SLITRK6	SLIT and NTRK-like family, member 6 [Source:HGNC Symbol;Acc:HGNC:23503]	protein_coding	1.1838	2.2718	2.6429e-06
ENSG00000065613	SLK	STE20-like kinase [Source:HGNC Symbol;Acc:HGNC:11088]	protein_coding	-0.3442	-1.2694	0.0165
ENSG00000163681	SLMAP	sarcolemma associated protein [Source:HGNC Symbol;Acc:HGNC:16643]	protein_coding	0.2302	1.173	0.0243
ENSG00000166949	SMAD3	SMAD family member 3 [Source:HGNC Symbol;Acc:HGNC:6769]	protein_coding	0.4172	1.3353	0.0003
ENSG00000113658	SMAD5	SMAD family member 5 [Source:HGNC Symbol;Acc:HGNC:6771]	protein_coding	0.4158	1.334	0.0413
ENSG00000101665	SMAD7	SMAD family member 7 [Source:HGNC Symbol;Acc:HGNC:6773]	protein_coding	0.7489	1.6805	0.0259
ENSG00000275052	SMEK2	SMEK homolog 2, suppressor of mek1 (Dictyostelium) [Source:HGNC Symbol;Acc:HGNC:29267]	protein_coding	0.441	1.3576	0.0017
ENSG00000116698	SMG7	SMG7 nonsense mediated mRNA decay factor [Source:HGNC Symbol;Acc:HGNC:16792]	protein_coding	0.2233	1.1674	0.0156
ENSG00000088826	SMOX	spermine oxidase [Source:HGNC Symbol;Acc:HGNC:15862]	protein_coding	-0.8639	-1.82	0.0003
ENSG00000108854	SMURF2	SMAD specific E3 ubiquitin protein ligase 2 [Source:HGNC Symbol;Acc:HGNC:16809]	protein_coding	0.6101	1.5263	1.7604e-06
ENSG00000186532	SMYD4	SET and MYND domain containing 4 [Source:HGNC Symbol;Acc:HGNC:21067]	protein_coding	0.5138	1.4278	0.0013
ENSG00000019549	SNAI2	snail family zinc finger 2 [Source:HGNC Symbol;Acc:HGNC:11094]	protein_coding	0.8312	1.7791	0.0115
ENSG00000232956	SNHG15	small nucleolar RNA host gene 15 (non-protein coding) [Source:HGNC Symbol;Acc:HGNC:27797]	lincRNA	-0.5251	-1.439	0.0242
ENSG00000163788	SNRK	SNF related kinase [Source:HGNC Symbol;Acc:HGNC:30598]	protein_coding	-0.4939	-1.4082	0.0003
ENSG00000112320	SOBP	sine oculis binding protein homolog (Drosophila) [Source:HGNC Symbol;Acc:HGNC:29256]	protein_coding	1.2887	2.4431	0.0004
ENSG00000120833	SOCS2	suppressor of cytokine signaling 2 [Source:HGNC Symbol;Acc:HGNC:19382]	protein_coding	-0.5268	-1.4407	0.0335
ENSG00000184557	SOCS3	suppressor of cytokine signaling 3 [Source:HGNC Symbol;Acc:HGNC:19391]	protein_coding	1.7123	3.2768	4.6453e-19
ENSG00000171150	SOCS5	suppressor of cytokine signaling 5 [Source:HGNC Symbol;Acc:HGNC:16852]	protein_coding	0.5545	1.4687	0.0163
ENSG00000115904	SOS1	son of sevenless homolog 1 (Drosophila) [Source:HGNC Symbol;Acc:HGNC:11187]	protein_coding	0.3175	1.2462	0.0189
ENSG00000143842	SOX13	SRY (sex determining region Y)-box 13 [Source:HGNC Symbol;Acc:HGNC:11192]	protein_coding	0.7187	1.6457	1.5995e-05
ENSG00000181449	SOX2	SRY (sex determining region Y)-box 2 [Source:HGNC Symbol;Acc:HGNC:11195]	protein_coding	0.6006	1.5164	0.0335
ENSG00000124766	SOX4	SRY (sex determining region Y)-box 4 [Source:HGNC Symbol;Acc:HGNC:11200]	protein_coding	0.5527	1.4668	9.4238e-05
ENSG00000125398	SOX9	SRY (sex determining region Y)-box 9 [Source:HGNC Symbol;Acc:HGNC:11204]	protein_coding	0.9394	1.9177	0.0111
ENSG00000189120	SP6	Sp6 transcription factor [Source:HGNC Symbol;Acc:HGNC:14530]	protein_coding	-0.8202	-1.7657	0.0226
ENSG00000124664	SPDEF	SAM pointed domain containing ETS transcription factor [Source:HGNC Symbol;Acc:HGNC:17257]	protein_coding	-1.4446	-2.7219	3.7763e-07
ENSG00000121067	SPOP	speckle-type POZ protein [Source:HGNC Symbol;Acc:HGNC:11254]	protein_coding	0.3905	1.3108	0.0064
ENSG00000171621	SPSB1	splA/ryanodine receptor domain and SOCS box containing 1 [Source:HGNC Symbol;Acc:HGNC:30628]	protein_coding	-0.3473	-1.2721	0.0079
ENSG00000100596	SPTLC2	serine palmitoyltransferase, long chain base subunit 2 [Source:HGNC Symbol;Acc:HGNC:11278]	protein_coding	0.3248	1.2525	0.0118
ENSG00000165389	SPTSSA	serine palmitoyltransferase, small subunit A [Source:HGNC Symbol;Acc:HGNC:20361]	protein_coding	-0.6368	-1.5548	0.0013
ENSG00000112658	SRF	serum response factor (c-fos serum response element-binding transcription factor) [Source:HGNC Symbol;Acc:HGNC:11291]	protein_coding	0.3192	1.2476	0.0451
ENSG00000112081	SRSF3	serine/arginine-rich splicing factor 3 [Source:HGNC Symbol;Acc:HGNC:10785]	protein_coding	-0.3717	-1.2939	8.091e-05
ENSG00000100650	SRSF5	serine/arginine-rich splicing factor 5 [Source:HGNC Symbol;Acc:HGNC:10787]	protein_coding	-0.3233	-1.2512	0.0324
ENSG00000110080	ST3GAL4	ST3 beta-galactoside alpha-2,3-sialyltransferase 4 [Source:HGNC Symbol;Acc:HGNC:10864]	protein_coding	-0.9867	-1.9816	3.7081e-08
ENSG00000117069	ST6GALNAC5	ST6 (alpha-N-acetyl-neuraminyl-2,3-beta-galactosyl-1,3)-N-acetylgalactosaminide alpha-2,6-sialyltransferase 5 [Source:HGNC Symbol;Acc:HGNC:19342]	protein_coding	1.0663	2.0941	0.0067
ENSG00000133121	STARD13	StAR-related lipid transfer (START) domain containing 13 [Source:HGNC Symbol;Acc:HGNC:19164]	protein_coding	-0.7767	-1.7133	0.0011
ENSG00000126561	STAT5A	signal transducer and activator of transcription 5A [Source:HGNC Symbol;Acc:HGNC:11366]	protein_coding	-0.5861	-1.5011	0.0025
ENSG00000102572	STK24	serine/threonine kinase 24 [Source:HGNC Symbol;Acc:HGNC:11403]	protein_coding	-0.4203	-1.3382	2.7422e-05
ENSG00000112079	STK38	serine/threonine kinase 38 [Source:HGNC Symbol;Acc:HGNC:17847]	protein_coding	0.2284	1.1716	0.0451
ENSG00000101109	STK4	serine/threonine kinase 4 [Source:HGNC Symbol;Acc:HGNC:11408]	protein_coding	0.3604	1.2838	0.0068
ENSG00000196182	STK40	serine/threonine kinase 40 [Source:HGNC Symbol;Acc:HGNC:21373]	protein_coding	-0.4876	-1.4021	0.0042
ENSG00000140022	STON2	stonin 2 [Source:HGNC Symbol;Acc:HGNC:30652]	protein_coding	0.424	1.3416	0.0001
ENSG00000128578	STRIP2	striatin interacting protein 2 [Source:HGNC Symbol;Acc:HGNC:22209]	protein_coding	-1.0909	-2.13	2.4949e-05
ENSG00000107882	SUFU	suppressor of fused homolog (Drosophila) [Source:HGNC Symbol;Acc:HGNC:16466]	protein_coding	0.3669	1.2896	0.0385
ENSG00000102710	SUPT20H	suppressor of Ty 20 homolog (S. cerevisiae) [Source:HGNC Symbol;Acc:HGNC:20596]	protein_coding	0.416	1.3342	3.1598e-05
ENSG00000159082	SYNJ1	synaptojanin 1 [Source:HGNC Symbol;Acc:HGNC:11503]	protein_coding	0.4925	1.4069	0.0064
ENSG00000138162	TACC2	transforming, acidic coiled-coil containing protein 2 [Source:HGNC Symbol;Acc:HGNC:11523]	protein_coding	-0.8421	-1.7926	3.2013e-08
ENSG00000166012	TAF1D	TATA box binding protein (TBP)-associated factor, RNA polymerase I, D, 41kDa [Source:HGNC Symbol;Acc:HGNC:28759]	protein_coding	-0.3499	-1.2745	0.0173
ENSG00000162065	TBC1D24	TBC1 domain family, member 24 [Source:HGNC Symbol;Acc:HGNC:29203]	protein_coding	0.5601	1.4743	0.0116
ENSG00000167202	TBC1D2B	TBC1 domain family, member 2B [Source:HGNC Symbol;Acc:HGNC:29183]	protein_coding	0.5001	1.4144	1.7134e-07
ENSG00000011007	TCEB3	transcription elongation factor B (SIII), polypeptide 3 (110kDa, elongin A) [Source:HGNC Symbol;Acc:HGNC:11620]	protein_coding	-0.2801	-1.2143	9.3488e-05
ENSG00000140262	TCF12	transcription factor 12 [Source:HGNC Symbol;Acc:HGNC:11623]	protein_coding	0.335	1.2614	0.0349
ENSG00000148737	TCF7L2	transcription factor 7-like 2 (T-cell specific, HMG-box) [Source:HGNC Symbol;Acc:HGNC:11641]	protein_coding	0.3734	1.2954	0.0181
ENSG00000137203	TFAP2A	transcription factor AP-2 alpha (activating enhancer binding protein 2 alpha) [Source:HGNC Symbol;Acc:HGNC:11742]	protein_coding	0.5508	1.4649	0.0002
ENSG00000115112	TFCP2L1	transcription factor CP2-like 1 [Source:HGNC Symbol;Acc:HGNC:17925]	protein_coding	-0.9928	-1.9901	7.7087e-05
ENSG00000269905	TFDP2	transcription factor Dp-2 (E2F dimerization partner 2) [Source:HGNC Symbol;Acc:HGNC:11751]	protein_coding	0.3985	1.3181	0.0166
ENSG00000072274	TFRC	transferrin receptor [Source:HGNC Symbol;Acc:HGNC:11763]	protein_coding	-0.3501	-1.2746	0.0259
ENSG00000092969	TGFB2	transforming growth factor, beta 2 [Source:HGNC Symbol;Acc:HGNC:11768]	protein_coding	0.7868	1.7252	6.1807e-06
ENSG00000106799	TGFBR1	transforming growth factor, beta receptor 1 [Source:HGNC Symbol;Acc:HGNC:11772]	protein_coding	-0.526	-1.4399	0.0108
ENSG00000177426	TGIF1	TGFB-induced factor homeobox 1 [Source:HGNC Symbol;Acc:HGNC:11776]	protein_coding	0.7436	1.6744	4.2363e-07
ENSG00000054118	THRAP3	thyroid hormone receptor associated protein 3 [Source:HGNC Symbol;Acc:HGNC:22964]	protein_coding	-0.2415	-1.1822	0.0003
ENSG00000005108	THSD7A	thrombospondin, type I, domain containing 7A [Source:HGNC Symbol;Acc:HGNC:22207]	protein_coding	-1.1701	-2.2502	0.0195
ENSG00000265354	TIMM23	translocase of inner mitochondrial membrane 23 homolog (yeast) [Source:HGNC Symbol;Acc:HGNC:17312]	protein_coding	-0.2605	-1.1979	0.0498
ENSG00000163659	TIPARP	TCDD-inducible poly(ADP-ribose) polymerase [Source:HGNC Symbol;Acc:HGNC:23696]	protein_coding	0.3292	1.2563	0.0465
ENSG00000140332	TLE3	transducin-like enhancer of split 3 [Source:HGNC Symbol;Acc:HGNC:11839]	protein_coding	-0.8368	-1.786	6.0903e-16
ENSG00000106829	TLE4	transducin-like enhancer of split 4 [Source:HGNC Symbol;Acc:HGNC:11840]	protein_coding	0.3995	1.3191	0.0148
ENSG00000136869	TLR4	toll-like receptor 4 [Source:HGNC Symbol;Acc:HGNC:11850]	protein_coding	1.3818	2.606	9.9651e-06
ENSG00000187554	TLR5	toll-like receptor 5 [Source:HGNC Symbol;Acc:HGNC:11851]	protein_coding	0.4459	1.3621	0.0198
ENSG00000103534	TMC5	transmembrane channel-like 5 [Source:HGNC Symbol;Acc:HGNC:22999]	protein_coding	-0.5388	-1.4528	0.0016
ENSG00000172765	TMCC1	transmembrane and coiled-coil domain family 1 [Source:HGNC Symbol;Acc:HGNC:29116]	protein_coding	0.4179	1.3359	0.0014
ENSG00000135048	TMEM2	transmembrane protein 2 [Source:HGNC Symbol;Acc:HGNC:11869]	protein_coding	-0.6165	-1.5331	6.0838e-06
ENSG00000151135	TMEM263	transmembrane protein 263 [Source:HGNC Symbol;Acc:HGNC:28281]	protein_coding	0.4012	1.3206	0.0485
ENSG00000137842	TMEM62	transmembrane protein 62 [Source:HGNC Symbol;Acc:HGNC:26269]	protein_coding	-0.3476	-1.2725	0.0249
ENSG00000145779	TNFAIP8	tumor necrosis factor, alpha-induced protein 8 [Source:HGNC Symbol;Acc:HGNC:17260]	protein_coding	0.7393	1.6693	4.1961e-05
ENSG00000173530	TNFRSF10D	tumor necrosis factor receptor superfamily, member 10d, decoy with truncated death domain [Source:HGNC Symbol;Acc:HGNC:11907]	protein_coding	0.5691	1.4836	0.0048
ENSG00000127863	TNFRSF19	tumor necrosis factor receptor superfamily, member 19 [Source:HGNC Symbol;Acc:HGNC:11915]	protein_coding	-0.8723	-1.8306	0.0178
ENSG00000141232	TOB1	transducer of ERBB2, 1 [Source:HGNC Symbol;Acc:HGNC:11979]	protein_coding	0.6258	1.543	0.0002
ENSG00000183864	TOB2	transducer of ERBB2, 2 [Source:HGNC Symbol;Acc:HGNC:11980]	protein_coding	-0.3516	-1.276	0.0025
ENSG00000198900	TOP1	topoisomerase (DNA) I [Source:HGNC Symbol;Acc:HGNC:11986]	protein_coding	-0.4013	-1.3207	6.2859e-07
ENSG00000169905	TOR1AIP2	torsin A interacting protein 2 [Source:HGNC Symbol;Acc:HGNC:24055]	protein_coding	0.2689	1.2049	0.0076
ENSG00000136816	TOR1B	torsin family 1, member B (torsin B) [Source:HGNC Symbol;Acc:HGNC:11995]	protein_coding	-0.5617	-1.476	0.0215
ENSG00000103460	TOX3	TOX high mobility group box family member 3 [Source:HGNC Symbol;Acc:HGNC:11972]	protein_coding	1.042	2.0591	0.0362
ENSG00000073282	TP63	tumor protein p63 [Source:HGNC Symbol;Acc:HGNC:15979]	protein_coding	0.61	1.5263	0.0385
ENSG00000171368	TPPP	tubulin polymerization promoting protein [Source:HGNC Symbol;Acc:HGNC:24164]	protein_coding	-1.8408	-3.5821	1.0361e-08
ENSG00000204104	TRAF3IP1	TNF receptor-associated factor 3 interacting protein 1 [Source:HGNC Symbol;Acc:HGNC:17861]	protein_coding	-0.5252	-1.4392	0.0452
ENSG00000135148	TRAFD1	TRAF-type zinc finger domain containing 1 [Source:HGNC Symbol;Acc:HGNC:24808]	protein_coding	0.4462	1.3625	9.8186e-05
ENSG00000146833	TRIM4	tripartite motif containing 4 [Source:HGNC Symbol;Acc:HGNC:16275]	protein_coding	0.3879	1.3085	0.0015
ENSG00000100815	TRIP11	thyroid hormone receptor interactor 11 [Source:HGNC Symbol;Acc:HGNC:12305]	protein_coding	0.4817	1.3964	3.1598e-05
ENSG00000121486	TRMT1L	tRNA methyltransferase 1 homolog (S. cerevisiae)-like [Source:HGNC Symbol;Acc:HGNC:16782]	protein_coding	0.5567	1.4709	0.0017
ENSG00000089195	TRMT6	tRNA methyltransferase 6 homolog (S. cerevisiae) [Source:HGNC Symbol;Acc:HGNC:20900]	protein_coding	-0.3674	-1.29	0.0398
ENSG00000167723	TRPV3	transient receptor potential cation channel, subfamily V, member 3 [Source:HGNC Symbol;Acc:HGNC:18084]	protein_coding	-1.5165	-2.861	1.9478e-05
ENSG00000166925	TSC22D4	TSC22 domain family, member 4 [Source:HGNC Symbol;Acc:HGNC:21696]	protein_coding	0.3712	1.2934	0.0281
ENSG00000182704	TSKU	tsukushi, small leucine rich proteoglycan [Source:HGNC Symbol;Acc:HGNC:28850]	protein_coding	-0.4447	-1.361	0.0227
ENSG00000128881	TTBK2	tau tubulin kinase 2 [Source:HGNC Symbol;Acc:HGNC:19141]	protein_coding	0.5181	1.4321	0.0031
ENSG00000011295	TTC19	tetratricopeptide repeat domain 19 [Source:HGNC Symbol;Acc:HGNC:26006]	protein_coding	-0.2816	-1.2155	0.0408
ENSG00000153066	TXNDC11	thioredoxin domain containing 11 [Source:HGNC Symbol;Acc:HGNC:28030]	protein_coding	-0.462	-1.3774	0.0002
ENSG00000265972	TXNIP	thioredoxin interacting protein [Source:HGNC Symbol;Acc:HGNC:16952]	protein_coding	1.0996	2.143	0.0002
ENSG00000185262	UBALD2	UBA-like domain containing 2 [Source:HGNC Symbol;Acc:HGNC:28438]	protein_coding	0.3651	1.2879	0.0469
ENSG00000130939	UBE4B	ubiquitination factor E4B [Source:HGNC Symbol;Acc:HGNC:12500]	protein_coding	0.2531	1.1917	0.0022
ENSG00000164332	UBLCP1	ubiquitin-like domain containing CTD phosphatase 1 [Source:HGNC Symbol;Acc:HGNC:28110]	protein_coding	-0.3074	-1.2375	0.0461
ENSG00000215114	UBXN2B	UBX domain protein 2B [Source:HGNC Symbol;Acc:HGNC:27035]	protein_coding	0.3576	1.2813	0.044
ENSG00000005007	UPF1	UPF1 regulator of nonsense transcripts homolog (yeast) [Source:HGNC Symbol;Acc:HGNC:9962]	protein_coding	-0.33	-1.257	0.001
ENSG00000142207	URB1	URB1 ribosome biogenesis 1 homolog (S. cerevisiae) [Source:HGNC Symbol;Acc:HGNC:17344]	protein_coding	-0.4362	-1.353	0.0012
ENSG00000124422	USP22	ubiquitin specific peptidase 22 [Source:HGNC Symbol;Acc:HGNC:12621]	protein_coding	0.1631	1.1197	0.0007
ENSG00000256262	USP30-AS1	USP30 antisense RNA 1 [Source:HGNC Symbol;Acc:HGNC:40909]	antisense	-1.97	-3.9178	0.0461
ENSG00000055483	USP36	ubiquitin specific peptidase 36 [Source:HGNC Symbol;Acc:HGNC:20062]	protein_coding	-0.6367	-1.5547	1.0374e-09
ENSG00000164338	UTP15	UTP15, U3 small nucleolar ribonucleoprotein, homolog (S. cerevisiae) [Source:HGNC Symbol;Acc:HGNC:25758]	protein_coding	-0.3891	-1.3096	0.0151
ENSG00000095787	WAC	WW domain containing adaptor with coiled-coil [Source:HGNC Symbol;Acc:HGNC:17327]	protein_coding	0.2703	1.2061	0.0011
ENSG00000140105	WARS	tryptophanyl-tRNA synthetase [Source:HGNC Symbol;Acc:HGNC:12729]	protein_coding	-0.5475	-1.4616	0.0007
ENSG00000112290	WASF1	WAS protein family, member 1 [Source:HGNC Symbol;Acc:HGNC:12732]	protein_coding	0.504	1.4182	0.0058
ENSG00000144560	VGLL4	vestigial-like family member 4 [Source:HGNC Symbol;Acc:HGNC:28966]	protein_coding	0.3473	1.2722	0.0002
ENSG00000147548	WHSC1L1	Wolf-Hirschhorn syndrome candidate 1-like 1 [Source:HGNC Symbol;Acc:HGNC:12767]	protein_coding	0.4104	1.3291	0.0012
ENSG00000070540	WIPI1	WD repeat domain, phosphoinositide interacting 1 [Source:HGNC Symbol;Acc:HGNC:25471]	protein_coding	-0.3478	-1.2727	0.0349
ENSG00000188064	WNT7B	wingless-type MMTV integration site family, member 7B [Source:HGNC Symbol;Acc:HGNC:12787]	protein_coding	-0.6064	-1.5225	2.1853e-05
ENSG00000104142	VPS18	vacuolar protein sorting 18 homolog (S. cerevisiae) [Source:HGNC Symbol;Acc:HGNC:15972]	protein_coding	-0.297	-1.2285	0.0176
ENSG00000018408	WWTR1	WW domain containing transcription regulator 1 [Source:HGNC Symbol;Acc:HGNC:24042]	protein_coding	0.4149	1.3332	0.013
ENSG00000137693	YAP1	Yes-associated protein 1 [Source:HGNC Symbol;Acc:HGNC:16262]	protein_coding	0.3325	1.2592	0.0231
ENSG00000163872	YEATS2	YEATS domain containing 2 [Source:HGNC Symbol;Acc:HGNC:25489]	protein_coding	0.7053	1.6305	1.5947e-08
ENSG00000180667	YOD1	YOD1 deubiquitinase [Source:HGNC Symbol;Acc:HGNC:25035]	protein_coding	0.6123	1.5287	0.003
ENSG00000175155	YPEL2	yippee-like 2 (Drosophila) [Source:HGNC Symbol;Acc:HGNC:18326]	protein_coding	1.0156	2.0217	1.1132e-11
ENSG00000198492	YTHDF2	YTH domain family, member 2 [Source:HGNC Symbol;Acc:HGNC:31675]	protein_coding	0.235	1.1769	0.0012
ENSG00000100426	ZBED4	zinc finger, BED-type containing 4 [Source:HGNC Symbol;Acc:HGNC:20721]	protein_coding	0.2742	1.2093	0.0443
ENSG00000126804	ZBTB1	zinc finger and BTB domain containing 1 [Source:HGNC Symbol;Acc:HGNC:20259]	protein_coding	0.3056	1.236	0.0174
ENSG00000116809	ZBTB17	zinc finger and BTB domain containing 17 [Source:HGNC Symbol;Acc:HGNC:12936]	protein_coding	0.4329	1.35	0.0202
ENSG00000112365	ZBTB24	zinc finger and BTB domain containing 24 [Source:HGNC Symbol;Acc:HGNC:21143]	protein_coding	-0.4965	-1.4108	0.0179
ENSG00000177125	ZBTB34	zinc finger and BTB domain containing 34 [Source:HGNC Symbol;Acc:HGNC:31446]	protein_coding	-0.5214	-1.4354	0.0369
ENSG00000177311	ZBTB38	zinc finger and BTB domain containing 38 [Source:HGNC Symbol;Acc:HGNC:26636]	protein_coding	-0.6599	-1.5799	8.5298e-07
ENSG00000166860	ZBTB39	zinc finger and BTB domain containing 39 [Source:HGNC Symbol;Acc:HGNC:29014]	protein_coding	-0.6303	-1.5479	0.001
ENSG00000184677	ZBTB40	zinc finger and BTB domain containing 40 [Source:HGNC Symbol;Acc:HGNC:29045]	protein_coding	0.4945	1.4088	8.0236e-05
ENSG00000149289	ZC3H12C	zinc finger CCCH-type containing 12C [Source:HGNC Symbol;Acc:HGNC:29362]	protein_coding	-1.3548	-2.5576	2.1815e-30
ENSG00000123200	ZC3H13	zinc finger CCCH-type containing 13 [Source:HGNC Symbol;Acc:HGNC:20368]	protein_coding	0.2934	1.2255	0.0435
ENSG00000130749	ZC3H4	zinc finger CCCH-type containing 4 [Source:HGNC Symbol;Acc:HGNC:17808]	protein_coding	0.4609	1.3764	0.0002
ENSG00000188177	ZC3H6	zinc finger CCCH-type containing 6 [Source:HGNC Symbol;Acc:HGNC:24762]	protein_coding	0.6364	1.5545	0.0423
ENSG00000134744	ZCCHC11	zinc finger, CCHC domain containing 11 [Source:HGNC Symbol;Acc:HGNC:28981]	protein_coding	0.3059	1.2362	0.0303
ENSG00000147905	ZCCHC7	zinc finger, CCHC domain containing 7 [Source:HGNC Symbol;Acc:HGNC:26209]	protein_coding	0.6401	1.5585	0.0002
ENSG00000153786	ZDHHC7	zinc finger, DHHC-type containing 7 [Source:HGNC Symbol;Acc:HGNC:18459]	protein_coding	0.2365	1.1782	0.021
ENSG00000136367	ZFHX2	zinc finger homeobox 2 [Source:HGNC Symbol;Acc:HGNC:20152]	protein_coding	1.0849	2.1213	0.0089
ENSG00000120784	ZFP30	ZFP30 zinc finger protein [Source:HGNC Symbol;Acc:HGNC:29555]	protein_coding	-0.6083	-1.5244	0.0045
ENSG00000128016	ZFP36	ZFP36 ring finger protein [Source:HGNC Symbol;Acc:HGNC:12862]	protein_coding	1.5116	2.8513	5.4057e-15
ENSG00000185650	ZFP36L1	ZFP36 ring finger protein-like 1 [Source:HGNC Symbol;Acc:HGNC:1107]	protein_coding	0.7021	1.6269	0.0002
ENSG00000020256	ZFP64	ZFP64 zinc finger protein [Source:HGNC Symbol;Acc:HGNC:15940]	protein_coding	0.379	1.3004	0.0417
ENSG00000184939	ZFP90	ZFP90 zinc finger protein [Source:HGNC Symbol;Acc:HGNC:23329]	protein_coding	0.3784	1.2999	0.0483
ENSG00000165861	ZFYVE1	zinc finger, FYVE domain containing 1 [Source:HGNC Symbol;Acc:HGNC:13180]	protein_coding	0.4171	1.3352	0.003
ENSG00000155592	ZKSCAN2	zinc finger with KRAB and SCAN domains 2 [Source:HGNC Symbol;Acc:HGNC:25677]	protein_coding	-0.5502	-1.4643	0.021
ENSG00000172667	ZMAT3	zinc finger, matrin-type 3 [Source:HGNC Symbol;Acc:HGNC:29983]	protein_coding	0.3966	1.3164	0.0253
ENSG00000197056	ZMYM1	zinc finger, MYM-type 1 [Source:HGNC Symbol;Acc:HGNC:26253]	protein_coding	0.6737	1.5952	0.0077
ENSG00000147130	ZMYM3	zinc finger, MYM-type 3 [Source:HGNC Symbol;Acc:HGNC:13054]	protein_coding	0.3807	1.302	0.0347
ENSG00000146463	ZMYM4	zinc finger, MYM-type 4 [Source:HGNC Symbol;Acc:HGNC:13055]	protein_coding	0.4573	1.3729	7.6154e-05
ENSG00000213762	ZNF134	zinc finger protein 134 [Source:HGNC Symbol;Acc:HGNC:12918]	protein_coding	-0.3934	-1.3135	0.0289
ENSG00000197841	ZNF181	zinc finger protein 181 [Source:HGNC Symbol;Acc:HGNC:12971]	protein_coding	-0.8714	-1.8295	0.0002
ENSG00000170260	ZNF212	zinc finger protein 212 [Source:HGNC Symbol;Acc:HGNC:13004]	protein_coding	-0.4596	-1.3752	0.0349
ENSG00000171940	ZNF217	zinc finger protein 217 [Source:HGNC Symbol;Acc:HGNC:13009]	protein_coding	0.4733	1.3882	0.0012
ENSG00000198105	ZNF248	zinc finger protein 248 [Source:HGNC Symbol;Acc:HGNC:13041]	protein_coding	0.6357	1.5537	0.0193
ENSG00000158805	ZNF276	zinc finger protein 276 [Source:HGNC Symbol;Acc:HGNC:23330]	protein_coding	-0.3537	-1.2779	0.0468
ENSG00000137871	ZNF280D	zinc finger protein 280D [Source:HGNC Symbol;Acc:HGNC:25953]	protein_coding	0.5419	1.4558	0.0048
ENSG00000131845	ZNF304	zinc finger protein 304 [Source:HGNC Symbol;Acc:HGNC:13505]	protein_coding	-0.5647	-1.479	0.0008
ENSG00000171467	ZNF318	zinc finger protein 318 [Source:HGNC Symbol;Acc:HGNC:13578]	protein_coding	0.4222	1.34	0.0119
ENSG00000182986	ZNF320	zinc finger protein 320 [Source:HGNC Symbol;Acc:HGNC:13842]	protein_coding	0.5222	1.4362	0.0034
ENSG00000083812	ZNF324	zinc finger protein 324 [Source:HGNC Symbol;Acc:HGNC:14096]	protein_coding	-0.4971	-1.4113	0.0417
ENSG00000130844	ZNF331	zinc finger protein 331 [Source:HGNC Symbol;Acc:HGNC:15489]	protein_coding	-0.6043	-1.5202	0.0413
ENSG00000126746	ZNF384	zinc finger protein 384 [Source:HGNC Symbol;Acc:HGNC:11955]	protein_coding	0.2651	1.2017	0.0218
ENSG00000161642	ZNF385A	zinc finger protein 385A [Source:HGNC Symbol;Acc:HGNC:17521]	protein_coding	0.451	1.367	0.0016
ENSG00000176222	ZNF404	zinc finger protein 404 [Source:HGNC Symbol;Acc:HGNC:19417]	protein_coding	1.3391	2.53	1.4567e-05
ENSG00000083817	ZNF416	zinc finger protein 416 [Source:HGNC Symbol;Acc:HGNC:20645]	protein_coding	-0.606	-1.5221	0.0452
ENSG00000197044	ZNF441	zinc finger protein 441 [Source:HGNC Symbol;Acc:HGNC:20875]	protein_coding	-1.1135	-2.1637	0.0003
ENSG00000180035	ZNF48	zinc finger protein 48 [Source:HGNC Symbol;Acc:HGNC:13114]	protein_coding	-0.5815	-1.4964	0.0466
ENSG00000186020	ZNF529	zinc finger protein 529 [Source:HGNC Symbol;Acc:HGNC:29328]	protein_coding	-0.6088	-1.525	0.0098
ENSG00000186300	ZNF555	zinc finger protein 555 [Source:HGNC Symbol;Acc:HGNC:28382]	protein_coding	-0.7592	-1.6926	0.0026
ENSG00000130544	ZNF557	zinc finger protein 557 [Source:HGNC Symbol;Acc:HGNC:28632]	protein_coding	-0.6311	-1.5488	0.0183
ENSG00000171469	ZNF561	zinc finger protein 561 [Source:HGNC Symbol;Acc:HGNC:28684]	protein_coding	0.5485	1.4626	3.3966e-06
ENSG00000180938	ZNF572	zinc finger protein 572 [Source:HGNC Symbol;Acc:HGNC:26758]	protein_coding	-1.813	-3.5138	0.0004
ENSG00000105732	ZNF574	zinc finger protein 574 [Source:HGNC Symbol;Acc:HGNC:26166]	protein_coding	-0.6428	-1.5614	7.2986e-05
ENSG00000171574	ZNF584	zinc finger protein 584 [Source:HGNC Symbol;Acc:HGNC:27318]	protein_coding	-0.73	-1.6586	0.0294
ENSG00000167981	ZNF597	zinc finger protein 597 [Source:HGNC Symbol;Acc:HGNC:26573]	protein_coding	-0.5821	-1.497	0.0474
ENSG00000168916	ZNF608	zinc finger protein 608 [Source:HGNC Symbol;Acc:HGNC:29238]	protein_coding	1.3736	2.5912	1.7651e-13
ENSG00000180357	ZNF609	zinc finger protein 609 [Source:HGNC Symbol;Acc:HGNC:29003]	protein_coding	0.512	1.426	2.3599e-06
ENSG00000167554	ZNF610	zinc finger protein 610 [Source:HGNC Symbol;Acc:HGNC:26687]	protein_coding	1.6651	3.1715	4.6128e-08
ENSG00000198551	ZNF627	zinc finger protein 627 [Source:HGNC Symbol;Acc:HGNC:30570]	protein_coding	-0.6612	-1.5814	9.4904e-05
ENSG00000197483	ZNF628	zinc finger protein 628 [Source:HGNC Symbol;Acc:HGNC:28054]	protein_coding	0.8164	1.761	0.0022
ENSG00000102870	ZNF629	zinc finger protein 629 [Source:HGNC Symbol;Acc:HGNC:29008]	protein_coding	-0.321	-1.2492	0.0156
ENSG00000221994	ZNF630	zinc finger protein 630 [Source:HGNC Symbol;Acc:HGNC:28855]	protein_coding	0.7676	1.7025	0.0265
ENSG00000075292	ZNF638	zinc finger protein 638 [Source:HGNC Symbol;Acc:HGNC:17894]	protein_coding	0.3634	1.2865	1.3855e-05
ENSG00000122482	ZNF644	zinc finger protein 644 [Source:HGNC Symbol;Acc:HGNC:29222]	protein_coding	0.386	1.3068	0.0176
ENSG00000198093	ZNF649	zinc finger protein 649 [Source:HGNC Symbol;Acc:HGNC:25741]	protein_coding	-0.4855	-1.4001	0.0426
ENSG00000175105	ZNF654	zinc finger protein 654 [Source:HGNC Symbol;Acc:HGNC:25612]	protein_coding	0.4029	1.3222	0.0419
ENSG00000183779	ZNF703	zinc finger protein 703 [Source:HGNC Symbol;Acc:HGNC:25883]	protein_coding	0.5081	1.4221	0.0031
ENSG00000140548	ZNF710	zinc finger protein 710 [Source:HGNC Symbol;Acc:HGNC:25352]	protein_coding	-0.4315	-1.3486	0.0016
ENSG00000152439	ZNF773	zinc finger protein 773 [Source:HGNC Symbol;Acc:HGNC:30487]	protein_coding	-0.5595	-1.4737	0.0335
ENSG00000152443	ZNF776	zinc finger protein 776 [Source:HGNC Symbol;Acc:HGNC:26765]	protein_coding	-0.5031	-1.4172	0.0005
ENSG00000180884	ZNF792	zinc finger protein 792 [Source:HGNC Symbol;Acc:HGNC:24751]	protein_coding	-0.8203	-1.7658	0.0068
ENSG00000223547	ZNF844	zinc finger protein 844 [Source:HGNC Symbol;Acc:HGNC:25932]	protein_coding	-0.9145	-1.8849	0.0025
ENSG00000106479	ZNF862	zinc finger protein 862 [Source:HGNC Symbol;Acc:HGNC:34519]	protein_coding	0.7063	1.6316	9.4904e-05
ENSG00000117174	ZNHIT6	zinc finger, HIT-type containing 6 [Source:HGNC Symbol;Acc:HGNC:26089]	protein_coding	0.6213	1.5383	5.9692e-09
ENSG00000158691	ZSCAN12	zinc finger and SCAN domain containing 12 [Source:HGNC Symbol;Acc:HGNC:13172]	protein_coding	-0.5391	-1.4531	0.0328
ENSG00000235109	ZSCAN31	zinc finger and SCAN domain containing 31 [Source:HGNC Symbol;Acc:HGNC:14097]	protein_coding	0.7527	1.6849	2.1914e-07
ENSG00000132003	ZSWIM4	zinc finger, SWIM-type containing 4 [Source:HGNC Symbol;Acc:HGNC:25704]	protein_coding	0.7679	1.7028	2.2032e-07
ENSG00000130449	ZSWIM6	zinc finger, SWIM-type containing 6 [Source:HGNC Symbol;Acc:HGNC:29316]	protein_coding	-0.5193	-1.4333	5.6697e-05
ENSG00000036549	ZZZ3	zinc finger, ZZ-type containing 3 [Source:HGNC Symbol;Acc:HGNC:24523]	protein_coding	0.2769	1.2116	0.0323

## Sheet: Day 14
Ensembl gene ID	Gene name	Description	Gene type	log2(ratio) (COPD/normal) The ratio is defined as the mRNA expression level in NHBE cells on COPD relative to normal scaffolds	Fold difference (COPD/normal) Fold difference between mRNA expression levels in NHBE cells on COPD relative to normal scaffolds	FDR
ENSG00000151498	ACAD8	acyl-CoA dehydrogenase family, member 8 [Source:HGNC Symbol;Acc:HGNC:87]	protein_coding	-0.4727	-1.3877	0.027
ENSG00000154734	ADAMTS1	ADAM metallopeptidase with thrombospondin type 1 motif, 1 [Source:HGNC Symbol;Acc:HGNC:217]	protein_coding	-1.2099	-2.3133	0.0007
ENSG00000131503	ANKHD1	ankyrin repeat and KH domain containing 1 [Source:HGNC Symbol;Acc:HGNC:24714]	protein_coding	-1.6281	-3.0911	0.0164
ENSG00000109321	AREG	amphiregulin [Source:HGNC Symbol;Acc:HGNC:651]	protein_coding	-1.9901	-3.9726	0.0003
ENSG00000186517	ARHGAP30	Rho GTPase activating protein 30 [Source:HGNC Symbol;Acc:HGNC:27414]	protein_coding	-1.7273	-3.3112	0.0005
ENSG00000175414	ARL10	ADP-ribosylation factor-like 10 [Source:HGNC Symbol;Acc:HGNC:22042]	protein_coding	0.5441	1.4581	0.0464
ENSG00000162772	ATF3	activating transcription factor 3 [Source:HGNC Symbol;Acc:HGNC:785]	protein_coding	-1.205	-2.3055	0.0004
ENSG00000119986	AVPI1	arginine vasopressin-induced 1 [Source:HGNC Symbol;Acc:HGNC:30898]	protein_coding	-0.7608	-1.6945	0.0301
ENSG00000176597	B3GNT5	UDP-GlcNAc:betaGal beta-1,3-N-acetylglucosaminyltransferase 5 [Source:HGNC Symbol;Acc:HGNC:15684]	protein_coding	-0.6517	-1.571	0.0045
ENSG00000237172	B3GNT9	UDP-GlcNAc:betaGal beta-1,3-N-acetylglucosaminyltransferase 9 [Source:HGNC Symbol;Acc:HGNC:28714]	protein_coding	0.4643	1.3796	0.0451
ENSG00000075790	BCAP29	B-cell receptor-associated protein 29 [Source:HGNC Symbol;Acc:HGNC:24131]	protein_coding	-0.3142	-1.2433	0.0349
ENSG00000142867	BCL10	B-cell CLL/lymphoma 10 [Source:HGNC Symbol;Acc:HGNC:989]	protein_coding	-0.3185	-1.247	0.0421
ENSG00000134107	BHLHE40	basic helix-loop-helix family, member e40 [Source:HGNC Symbol;Acc:HGNC:1046]	protein_coding	-0.5979	-1.5136	0.0212
ENSG00000125378	BMP4	bone morphogenetic protein 4 [Source:HGNC Symbol;Acc:HGNC:1071]	protein_coding	0.912	1.8816	0.0016
ENSG00000140299	BNIP2	BCL2/adenovirus E1B 19kDa interacting protein 2 [Source:HGNC Symbol;Acc:HGNC:1083]	protein_coding	-0.3869	-1.3076	0.014
ENSG00000227051	C14orf132	chromosome 14 open reading frame 132 [Source:HGNC Symbol;Acc:HGNC:20346]	lincRNA	1.298	2.4588	0.0284
ENSG00000163362	C1orf106	chromosome 1 open reading frame 106 [Source:HGNC Symbol;Acc:HGNC:25599]	protein_coding	0.2912	1.2237	0.0415
ENSG00000162757	C1orf74	chromosome 1 open reading frame 74 [Source:HGNC Symbol;Acc:HGNC:26319]	protein_coding	-0.9073	-1.8756	0.0016
ENSG00000215012	C22orf29	chromosome 22 open reading frame 29 [Source:HGNC Symbol;Acc:HGNC:26112]	protein_coding	0.471	1.386	0.0014
ENSG00000176907	C8orf4	chromosome 8 open reading frame 4 [Source:HGNC Symbol;Acc:HGNC:1357]	protein_coding	-0.7158	-1.6424	0.035
ENSG00000238227	C9orf69	chromosome 9 open reading frame 69 [Source:HGNC Symbol;Acc:HGNC:31009]	protein_coding	0.3336	1.2601	0.0116
ENSG00000067955	CBFB	core-binding factor, beta subunit [Source:HGNC Symbol;Acc:HGNC:1539]	protein_coding	-0.3823	-1.3035	0.0364
ENSG00000163660	CCNL1	cyclin L1 [Source:HGNC Symbol;Acc:HGNC:20569]	protein_coding	-1.0079	-2.0109	6.871e-08
ENSG00000167797	CDK2AP2	cyclin-dependent kinase 2 associated protein 2 [Source:HGNC Symbol;Acc:HGNC:30833]	protein_coding	0.3542	1.2782	0.0343
ENSG00000165410	CFL2	cofilin 2 (muscle) [Source:HGNC Symbol;Acc:HGNC:1875]	protein_coding	-0.9127	-1.8826	1.4325e-06
ENSG00000275993	CH507-42P11.8		protein_coding	-1.5277	-2.8833	5.7136e-09
ENSG00000203668	CHML	choroideremia-like (Rab escort protein 2) [Source:HGNC Symbol;Acc:HGNC:1941]	protein_coding	-0.9092	-1.878	0.0054
ENSG00000255112	CHMP1B	charged multivesicular body protein 1B [Source:HGNC Symbol;Acc:HGNC:24287]	protein_coding	-0.543	-1.457	0.0002
ENSG00000013441	CLK1	CDC-like kinase 1 [Source:HGNC Symbol;Acc:HGNC:2068]	protein_coding	0.5339	1.4478	0.0014
ENSG00000113240	CLK4	CDC-like kinase 4 [Source:HGNC Symbol;Acc:HGNC:13659]	protein_coding	0.5134	1.4274	0.0467
ENSG00000172725	CORO1B	coronin, actin binding protein, 1B [Source:HGNC Symbol;Acc:HGNC:2253]	protein_coding	0.2714	1.2069	0.0409
ENSG00000099942	CRKL	v-crk avian sarcoma virus CT10 oncogene homolog-like [Source:HGNC Symbol;Acc:HGNC:2363]	protein_coding	0.3407	1.2664	0.0081
ENSG00000144655	CSRNP1	cysteine-serine-rich nuclear protein 1 [Source:HGNC Symbol;Acc:HGNC:14300]	protein_coding	-1.2723	-2.4155	3.7347e-08
ENSG00000268205	CTC-444N24.11		lincRNA	-0.5296	-1.4435	0.0164
ENSG00000266208	CTD-2267D19.3		antisense	0.6291	1.5466	0.0357
ENSG00000267519	CTD-3252C9.4		lincRNA	-0.8684	-1.8256	0.0116
ENSG00000118523	CTGF	connective tissue growth factor [Source:HGNC Symbol;Acc:HGNC:2500]	protein_coding	-0.7926	-1.7322	0.0174
ENSG00000145824	CXCL14	chemokine (C-X-C motif) ligand 14 [Source:HGNC Symbol;Acc:HGNC:10640]	protein_coding	1.6967	3.2416	0.0265
ENSG00000081041	CXCL2	chemokine (C-X-C motif) ligand 2 [Source:HGNC Symbol;Acc:HGNC:4603]	protein_coding	-1.9525	-3.8704	4.3705e-10
ENSG00000175197	DDIT3	DNA-damage-inducible transcript 3 [Source:HGNC Symbol;Acc:HGNC:2726]	protein_coding	-0.8424	-1.7931	0.0014
ENSG00000067048	DDX3Y	DEAD (Asp-Glu-Ala-Asp) box helicase 3, Y-linked [Source:HGNC Symbol;Acc:HGNC:2699]	protein_coding	-0.4505	-1.3665	0.0184
ENSG00000213782	DDX47	DEAD (Asp-Glu-Ala-Asp) box polypeptide 47 [Source:HGNC Symbol;Acc:HGNC:18682]	protein_coding	-1.3789	-2.6006	0.0309
ENSG00000108654	DDX5	DEAD (Asp-Glu-Ala-Asp) box helicase 5 [Source:HGNC Symbol;Acc:HGNC:2746]	protein_coding	-0.3248	-1.2525	0.0095
ENSG00000262001	DLGAP1-AS2	DLGAP1 antisense RNA 2 [Source:HGNC Symbol;Acc:HGNC:28146]	antisense	-0.8556	-1.8095	0.0449
ENSG00000175920	DOK7	docking protein 7 [Source:HGNC Symbol;Acc:HGNC:26594]	protein_coding	-2.0077	-4.0214	0.0076
ENSG00000120129	DUSP1	dual specificity phosphatase 1 [Source:HGNC Symbol;Acc:HGNC:3064]	protein_coding	-1.5923	-3.0152	1.7446e-12
ENSG00000120875	DUSP4	dual specificity phosphatase 4 [Source:HGNC Symbol;Acc:HGNC:3070]	protein_coding	-0.6168	-1.5334	0.0016
ENSG00000138166	DUSP5	dual specificity phosphatase 5 [Source:HGNC Symbol;Acc:HGNC:3071]	protein_coding	-2.254	-4.7699	1.2324e-06
ENSG00000157540	DYRK1A	dual-specificity tyrosine-(Y)-phosphorylation regulated kinase 1A [Source:HGNC Symbol;Acc:HGNC:3091]	protein_coding	-0.3054	-1.2357	0.0054
ENSG00000078401	EDN1	endothelin 1 [Source:HGNC Symbol;Acc:HGNC:3176]	protein_coding	-0.7675	-1.7023	0.045
ENSG00000243364	EFNA4	ephrin-A4 [Source:HGNC Symbol;Acc:HGNC:3224]	protein_coding	0.4582	1.3738	0.0436
ENSG00000100664	EIF5	eukaryotic translation initiation factor 5 [Source:HGNC Symbol;Acc:HGNC:3299]	protein_coding	-0.3237	-1.2515	4.1257e-05
ENSG00000134531	EMP1	epithelial membrane protein 1 [Source:HGNC Symbol;Acc:HGNC:3333]	protein_coding	-0.6725	-1.5938	0.0467
ENSG00000115109	EPB41L5	erythrocyte membrane protein band 4.1 like 5 [Source:HGNC Symbol;Acc:HGNC:19819]	protein_coding	-0.4489	-1.365	0.0008
ENSG00000133216	EPHB2	EPH receptor B2 [Source:HGNC Symbol;Acc:HGNC:3393]	protein_coding	0.4912	1.4056	0.0343
ENSG00000182580	EPHB3	EPH receptor B3 [Source:HGNC Symbol;Acc:HGNC:3394]	protein_coding	0.7162	1.6428	0.0313
ENSG00000124882	EREG	epiregulin [Source:HGNC Symbol;Acc:HGNC:3443]	protein_coding	-1.3396	-2.5308	0.0017
ENSG00000105722	ERF	Ets2 repressor factor [Source:HGNC Symbol;Acc:HGNC:3444]	protein_coding	0.3681	1.2907	0.032
ENSG00000116285	ERRFI1	ERBB receptor feedback inhibitor 1 [Source:HGNC Symbol;Acc:HGNC:18185]	protein_coding	-0.8724	-1.8306	0.0054
ENSG00000157557	ETS2	v-ets avian erythroblastosis virus E26 oncogene homolog 2 [Source:HGNC Symbol;Acc:HGNC:3489]	protein_coding	-0.82	-1.7654	0.0017
ENSG00000248019	FAM13A-AS1	FAM13A antisense RNA 1 [Source:HGNC Symbol;Acc:HGNC:19370]	antisense	-1.2781	-2.4252	0.0254
ENSG00000221909	FAM200A	family with sequence similarity 200, member A [Source:HGNC Symbol;Acc:HGNC:25401]	protein_coding	0.6641	1.5846	0.0081
ENSG00000155034	FBXL18	F-box and leucine-rich repeat protein 18 [Source:HGNC Symbol;Acc:HGNC:21874]	protein_coding	0.7156	1.6421	0.001
ENSG00000177051	FBXO46	F-box protein 46 [Source:HGNC Symbol;Acc:HGNC:25069]	protein_coding	0.5467	1.4608	0.0474
ENSG00000257621	FLJ31306	uncharacterized LOC379025 [Source:EntrezGene;Acc:379025]	antisense	-0.5232	-1.4371	0.0017
ENSG00000170345	FOS	FBJ murine osteosarcoma viral oncogene homolog [Source:HGNC Symbol;Acc:HGNC:3796]	protein_coding	-2.4358	-5.4108	1.1772e-09
ENSG00000125740	FOSB	FBJ murine osteosarcoma viral oncogene homolog B [Source:HGNC Symbol;Acc:HGNC:3797]	protein_coding	-1.9546	-3.8761	1.383e-05
ENSG00000175592	FOSL1	FOS-like antigen 1 [Source:HGNC Symbol;Acc:HGNC:13718]	protein_coding	-1.1059	-2.1523	0.0178
ENSG00000181274	FRAT2	frequently rearranged in advanced T-cell lymphomas 2 [Source:HGNC Symbol;Acc:HGNC:16048]	protein_coding	-0.4824	-1.3971	0.0431
ENSG00000174951	FUT1	fucosyltransferase 1 (galactoside 2-alpha-L-fucosyltransferase, H blood group) [Source:HGNC Symbol;Acc:HGNC:4012]	protein_coding	-0.8322	-1.7804	0.0022
ENSG00000180340	FZD2	frizzled class receptor 2 [Source:HGNC Symbol;Acc:HGNC:4040]	protein_coding	1.1773	2.2615	0.0381
ENSG00000107485	GATA3	GATA binding protein 3 [Source:HGNC Symbol;Acc:HGNC:4172]	protein_coding	1.1294	2.1877	0.0137
ENSG00000106571	GLI3	GLI family zinc finger 3 [Source:HGNC Symbol;Acc:HGNC:4319]	protein_coding	0.5339	1.4478	0.0497
ENSG00000125772	GPCPD1	glycerophosphocholine phosphodiesterase GDE1 homolog (S. cerevisiae) [Source:HGNC Symbol;Acc:HGNC:26957]	protein_coding	-0.4073	-1.3262	0.0302
ENSG00000136235	GPNMB	glycoprotein (transmembrane) nmb [Source:HGNC Symbol;Acc:HGNC:4462]	protein_coding	1.1472	2.2148	0.0007
ENSG00000155324	GRAMD3	GRAM domain containing 3 [Source:HGNC Symbol;Acc:HGNC:24911]	protein_coding	-0.4574	-1.3731	0.0042
ENSG00000107937	GTPBP4	GTP binding protein 4 [Source:HGNC Symbol;Acc:HGNC:21535]	protein_coding	-0.2721	-1.2075	0.0354
ENSG00000132475	H3F3B	H3 histone, family 3B (H3.3B) [Source:HGNC Symbol;Acc:HGNC:4765]	protein_coding	-0.2962	-1.2279	0.0331
ENSG00000113070	HBEGF	heparin-binding EGF-like growth factor [Source:HGNC Symbol;Acc:HGNC:3059]	protein_coding	-1.3981	-2.6355	0.0144
ENSG00000114315	HES1	hes family bHLH transcription factor 1 [Source:HGNC Symbol;Acc:HGNC:5192]	protein_coding	-0.5164	-1.4304	0.004
ENSG00000113924	HGD	homogentisate 1,2-dioxygenase [Source:HGNC Symbol;Acc:HGNC:4892]	protein_coding	-0.8139	-1.7579	0.0327
ENSG00000135245	HILPDA	hypoxia inducible lipid droplet-associated [Source:HGNC Symbol;Acc:HGNC:28859]	protein_coding	0.7821	1.7196	0.0284
ENSG00000196735	HLA-DQA1	major histocompatibility complex, class II, DQ alpha 1 [Source:HGNC Symbol;Acc:HGNC:4942]	protein_coding	-0.9251	-1.8988	0.0199
ENSG00000143341	HMCN1	hemicentin 1 [Source:HGNC Symbol;Acc:HGNC:19194]	protein_coding	1.2621	2.3985	0.0038
ENSG00000152795	HNRNPDL	heterogeneous nuclear ribonucleoprotein D-like [Source:HGNC Symbol;Acc:HGNC:5037]	protein_coding	-0.3796	-1.301	0.0017
ENSG00000215271	HOMEZ	homeobox and leucine zipper encoding [Source:HGNC Symbol;Acc:HGNC:20164]	protein_coding	0.3644	1.2873	0.0255
ENSG00000166033	HTRA1	HtrA serine peptidase 1 [Source:HGNC Symbol;Acc:HGNC:9476]	protein_coding	0.537	1.4509	0.0349
ENSG00000166411	IDH3A	isocitrate dehydrogenase 3 (NAD+) alpha [Source:HGNC Symbol;Acc:HGNC:5384]	protein_coding	-0.3272	-1.2545	0.029
ENSG00000067064	IDI1	isopentenyl-diphosphate delta isomerase 1 [Source:HGNC Symbol;Acc:HGNC:5387]	protein_coding	-0.4607	-1.3762	0.0174
ENSG00000188483	IER5L	immediate early response 5-like [Source:HGNC Symbol;Acc:HGNC:23679]	protein_coding	1.066	2.0936	0.0017
ENSG00000136244	IL6	interleukin 6 [Source:HGNC Symbol;Acc:HGNC:6018]	protein_coding	-3.869	-14.6108	1.5775e-10
ENSG00000185950	IRS2	insulin receptor substrate 2 [Source:HGNC Symbol;Acc:HGNC:6126]	protein_coding	-1.713	-3.2783	2.4182e-12
ENSG00000176842	IRX5	iroquois homeobox 5 [Source:HGNC Symbol;Acc:HGNC:14361]	protein_coding	0.4936	1.4079	0.045
ENSG00000177606	JUN	jun proto-oncogene [Source:HGNC Symbol;Acc:HGNC:6204]	protein_coding	0.4428	1.3593	0.0477
ENSG00000123700	KCNJ2	potassium inwardly-rectifying channel, subfamily J, member 2 [Source:HGNC Symbol;Acc:HGNC:6263]	protein_coding	0.6713	1.5925	0.0301
ENSG00000213859	KCTD11	potassium channel tetramerization domain containing 11 [Source:HGNC Symbol;Acc:HGNC:21302]	protein_coding	0.5962	1.5118	0.0259
ENSG00000180901	KCTD2	potassium channel tetramerization domain containing 2 [Source:HGNC Symbol;Acc:HGNC:21294]	protein_coding	0.4136	1.332	0.0137
ENSG00000135709	KIAA0513	KIAA0513 [Source:HGNC Symbol;Acc:HGNC:29058]	protein_coding	0.3787	1.3002	0.001
ENSG00000138944	KIAA1644	KIAA1644 [Source:HGNC Symbol;Acc:HGNC:29335]	protein_coding	0.7537	1.6861	0.045
ENSG00000155090	KLF10	Kruppel-like factor 10 [Source:HGNC Symbol;Acc:HGNC:11810]	protein_coding	-0.4986	-1.4129	0.0203
ENSG00000136826	KLF4	Kruppel-like factor 4 (gut) [Source:HGNC Symbol;Acc:HGNC:6348]	protein_coding	-0.7652	-1.6996	0.0171
ENSG00000067082	KLF6	Kruppel-like factor 6 [Source:HGNC Symbol;Acc:HGNC:2235]	protein_coding	-0.9828	-1.9763	3.1254e-05
ENSG00000119138	KLF9	Kruppel-like factor 9 [Source:HGNC Symbol;Acc:HGNC:1123]	protein_coding	-0.7127	-1.6388	4.4559e-05
ENSG00000227300	KRT16P2	keratin 16 pseudogene 2 [Source:HGNC Symbol;Acc:HGNC:37807]	transcribed_unprocessed_pseudogene	-2.0086	-4.0239	0.0086
ENSG00000168806	LCMT2	leucine carboxyl methyltransferase 2 [Source:HGNC Symbol;Acc:HGNC:17558]	protein_coding	0.4747	1.3896	0.0301
ENSG00000130164	LDLR	low density lipoprotein receptor [Source:HGNC Symbol;Acc:HGNC:6547]	protein_coding	-0.3919	-1.3121	8.4342e-05
ENSG00000227036	LINC00511	long intergenic non-protein coding RNA 511 [Source:HGNC Symbol;Acc:HGNC:43564]	lincRNA	-0.4083	-1.3271	0.0111
ENSG00000258441	LINC00641	long intergenic non-protein coding RNA 641 [Source:HGNC Symbol;Acc:HGNC:27511]	processed_transcript	-1.0543	-2.0768	0.0054
ENSG00000261326	LINC01355	long intergenic non-protein coding RNA 1355 [Source:HGNC Symbol;Acc:HGNC:50584]	lincRNA	1.3306	2.5151	0.0213
ENSG00000126243	LRFN3	leucine rich repeat and fibronectin type III domain containing 3 [Source:HGNC Symbol;Acc:HGNC:28370]	protein_coding	0.6465	1.5653	0.0033
ENSG00000012223	LTF	lactotransferrin [Source:HGNC Symbol;Acc:HGNC:6720]	protein_coding	-1.3453	-2.5409	0.0366
ENSG00000178573	MAF	v-maf avian musculoaponeurotic fibrosarcoma oncogene homolog [Source:HGNC Symbol;Acc:HGNC:6776]	protein_coding	0.8086	1.7515	0.0005
ENSG00000204103	MAFB	v-maf avian musculoaponeurotic fibrosarcoma oncogene homolog B [Source:HGNC Symbol;Acc:HGNC:6408]	protein_coding	0.8857	1.8477	0.0003
ENSG00000185022	MAFF	v-maf avian musculoaponeurotic fibrosarcoma oncogene homolog F [Source:HGNC Symbol;Acc:HGNC:6780]	protein_coding	-1.6683	-3.1784	2.1829e-09
ENSG00000251562	MALAT1	metastasis associated lung adenocarcinoma transcript 1 (non-protein coding) [Source:HGNC Symbol;Acc:HGNC:29665]	lincRNA	-0.745	-1.676	0.0385
ENSG00000168175	MAPK1IP1L	mitogen-activated protein kinase 1 interacting protein 1-like [Source:HGNC Symbol;Acc:HGNC:19840]	protein_coding	-0.2582	-1.196	0.0164
ENSG00000136536	MARCH7	membrane-associated ring finger (C3HC4) 7, E3 ubiquitin protein ligase [Source:HGNC Symbol;Acc:HGNC:17393]	protein_coding	-0.2929	-1.2251	0.0436
ENSG00000198625	MDM4	MDM4, p53 regulator [Source:HGNC Symbol;Acc:HGNC:6974]	protein_coding	-0.5512	-1.4654	0.0311
ENSG00000183496	MEX3B	mex-3 RNA binding family member B [Source:HGNC Symbol;Acc:HGNC:25297]	protein_coding	2.0018	4.0049	1.7975e-06
ENSG00000181588	MEX3D	mex-3 RNA binding family member D [Source:HGNC Symbol;Acc:HGNC:16734]	protein_coding	0.4819	1.3966	0.0164
ENSG00000168389	MFSD2A	major facilitator superfamily domain containing 2A [Source:HGNC Symbol;Acc:HGNC:25897]	protein_coding	-0.5759	-1.4906	0.0001
ENSG00000165175	MID1IP1	MID1 interacting protein 1 [Source:HGNC Symbol;Acc:HGNC:20715]	protein_coding	0.3701	1.2925	0.0409
ENSG00000172965	MIR4435-1HG	MIR4435-1 host gene (non-protein coding) [Source:HGNC Symbol;Acc:HGNC:35163]	lincRNA	-0.415	-1.3333	0.0447
ENSG00000166670	MMP10	matrix metallopeptidase 10 (stromelysin 2) [Source:HGNC Symbol;Acc:HGNC:7156]	protein_coding	1.3234	2.5025	0.032
ENSG00000262406	MMP12	matrix metallopeptidase 12 (macrophage elastase) [Source:HGNC Symbol;Acc:HGNC:7158]	protein_coding	2.1938	4.5752	0.0002
ENSG00000137745	MMP13	matrix metallopeptidase 13 (collagenase 3) [Source:HGNC Symbol;Acc:HGNC:7159]	protein_coding	0.9765	1.9677	0.0171
ENSG00000087245	MMP2	matrix metallopeptidase 2 (gelatinase A, 72kDa gelatinase, 72kDa type IV collagenase) [Source:HGNC Symbol;Acc:HGNC:7166]	protein_coding	0.9084	1.877	0.0097
ENSG00000174579	MSL2	male-specific lethal 2 homolog (Drosophila) [Source:HGNC Symbol;Acc:HGNC:25544]	protein_coding	0.5775	1.4922	0.0025
ENSG00000210195	MT-TT	mitochondrially encoded tRNA threonine [Source:HGNC Symbol;Acc:HGNC:7499]	Mt_tRNA	-1.4015	-2.6418	0.0037
ENSG00000123933	MXD4	MAX dimerization protein 4 [Source:HGNC Symbol;Acc:HGNC:13906]	protein_coding	0.3194	1.2478	0.0054
ENSG00000116990	MYCL	v-myc avian myelocytomatosis viral oncogene lung carcinoma derived homolog [Source:HGNC Symbol;Acc:HGNC:7555]	protein_coding	0.6135	1.53	0.0218
ENSG00000007944	MYLIP	myosin regulatory light chain interacting protein [Source:HGNC Symbol;Acc:HGNC:21155]	protein_coding	0.7227	1.6503	0.0148
ENSG00000166886	NAB2	NGFI-A binding protein 2 (EGR1 binding protein 2) [Source:HGNC Symbol;Acc:HGNC:7627]	protein_coding	0.4426	1.3591	0.0294
ENSG00000111912	NCOA7	nuclear receptor coactivator 7 [Source:HGNC Symbol;Acc:HGNC:21081]	protein_coding	-0.8897	-1.8528	1.8837e-05
ENSG00000144802	NFKBIZ	nuclear factor of kappa light polypeptide gene enhancer in B-cells inhibitor, zeta [Source:HGNC Symbol;Acc:HGNC:29805]	protein_coding	-1.0158	-2.022	4.6476e-13
ENSG00000116962	NID1	nidogen 1 [Source:HGNC Symbol;Acc:HGNC:7821]	protein_coding	0.9615	1.9474	0.0006
ENSG00000126368	NR1D1	nuclear receptor subfamily 1, group D, member 1 [Source:HGNC Symbol;Acc:HGNC:7962]	protein_coding	-0.8965	-1.8616	0.0115
ENSG00000185551	NR2F2	nuclear receptor subfamily 2, group F, member 2 [Source:HGNC Symbol;Acc:HGNC:7976]	protein_coding	0.4499	1.366	0.0104
ENSG00000123358	NR4A1	nuclear receptor subfamily 4, group A, member 1 [Source:HGNC Symbol;Acc:HGNC:7980]	protein_coding	-3.8755	-14.6771	1.2177e-24
ENSG00000153234	NR4A2	nuclear receptor subfamily 4, group A, member 2 [Source:HGNC Symbol;Acc:HGNC:7981]	protein_coding	-1.3895	-2.6198	0.0003
ENSG00000115758	ODC1	ornithine decarboxylase 1 [Source:HGNC Symbol;Acc:HGNC:8109]	protein_coding	-0.7624	-1.6964	1.8233e-06
ENSG00000164920	OSR2	odd-skipped related transciption factor 2 [Source:HGNC Symbol;Acc:HGNC:15830]	protein_coding	0.937	1.9146	0.0078
ENSG00000100767	PAPLN	papilin, proteoglycan-like sulfated glycoprotein [Source:HGNC Symbol;Acc:HGNC:19262]	protein_coding	0.746	1.6772	0.0001
ENSG00000173193	PARP14	poly (ADP-ribose) polymerase family, member 14 [Source:HGNC Symbol;Acc:HGNC:29232]	protein_coding	0.5038	1.418	0.0066
ENSG00000162396	PARS2	prolyl-tRNA synthetase 2, mitochondrial (putative) [Source:HGNC Symbol;Acc:HGNC:30563]	protein_coding	0.7634	1.6974	0.0142
ENSG00000164951	PDP1	pyruvate dehyrogenase phosphatase catalytic subunit 1 [Source:HGNC Symbol;Acc:HGNC:9279]	protein_coding	-0.5224	-1.4364	0.01
ENSG00000179094	PER1	period circadian clock 1 [Source:HGNC Symbol;Acc:HGNC:8845]	protein_coding	-1.0106	-2.0147	2.1829e-09
ENSG00000087495	PHACTR3	phosphatase and actin regulator 3 [Source:HGNC Symbol;Acc:HGNC:15833]	protein_coding	-0.8686	-1.8259	0.0199
ENSG00000165195	PIGA	phosphatidylinositol glycan anchor biosynthesis, class A [Source:HGNC Symbol;Acc:HGNC:8957]	protein_coding	-0.717	-1.6437	0.0003
ENSG00000100100	PIK3IP1	phosphoinositide-3-kinase interacting protein 1 [Source:HGNC Symbol;Acc:HGNC:24942]	protein_coding	0.3952	1.3152	0.0007
ENSG00000180957	PITPNB	phosphatidylinositol transfer protein, beta [Source:HGNC Symbol;Acc:HGNC:9002]	protein_coding	-0.254	-1.1925	0.0301
ENSG00000166289	PLEKHF1	pleckstrin homology domain containing, family F (with FYVE domain) member 1 [Source:HGNC Symbol;Acc:HGNC:20764]	protein_coding	0.7299	1.6585	0.0161
ENSG00000141682	PMAIP1	phorbol-12-myristate-13-acetate-induced protein 1 [Source:HGNC Symbol;Acc:HGNC:9108]	protein_coding	-0.8592	-1.814	0.0054
ENSG00000087074	PPP1R15A	protein phosphatase 1, regulatory subunit 15A [Source:HGNC Symbol;Acc:HGNC:14375]	protein_coding	-0.5089	-1.423	0.0301
ENSG00000158615	PPP1R15B	protein phosphatase 1, regulatory subunit 15B [Source:HGNC Symbol;Acc:HGNC:14951]	protein_coding	-0.3364	-1.2626	0.014
ENSG00000057657	PRDM1	PR domain containing 1, with ZNF domain [Source:HGNC Symbol;Acc:HGNC:9346]	protein_coding	-1.3437	-2.538	0.0064
ENSG00000112245	PTP4A1	protein tyrosine phosphatase type IVA, member 1 [Source:HGNC Symbol;Acc:HGNC:9634]	protein_coding	-0.5332	-1.4471	0.0001
ENSG00000257151	PWAR6	Prader Willi/Angelman region RNA 6 [Source:HGNC Symbol;Acc:HGNC:49129]	lincRNA	-0.7728	-1.7086	0.0301
ENSG00000166024	R3HCC1L	R3H domain and coiled-coil containing 1-like [Source:HGNC Symbol;Acc:HGNC:23512]	protein_coding	0.428	1.3454	0.0145
ENSG00000137955	RABGGTB	Rab geranylgeranyltransferase, beta subunit [Source:HGNC Symbol;Acc:HGNC:9796]	protein_coding	-0.3846	-1.3055	0.014
ENSG00000123728	RAP2C	RAP2C, member of RAS oncogene family [Source:HGNC Symbol;Acc:HGNC:21165]	protein_coding	-0.5077	-1.4218	0.0161
ENSG00000108551	RASD1	RAS, dexamethasone-induced 1 [Source:HGNC Symbol;Acc:HGNC:15828]	protein_coding	-3.5798	-11.9573	3.5967e-07
ENSG00000189431	RASSF10	Ras association (RalGDS/AF-6) domain family (N-terminal) member 10 [Source:HGNC Symbol;Acc:HGNC:33984]	protein_coding	-1.0026	-2.0036	0.0102
ENSG00000184863	RBM33	RNA binding motif protein 33 [Source:HGNC Symbol;Acc:HGNC:27223]	protein_coding	-0.3745	-1.2964	0.0464
ENSG00000131051	RBM39	RNA binding motif protein 39 [Source:HGNC Symbol;Acc:HGNC:15923]	protein_coding	-0.1971	-1.1464	0.0425
ENSG00000153250	RBMS1	RNA binding motif, single stranded interacting protein 1 [Source:HGNC Symbol;Acc:HGNC:9907]	protein_coding	-0.3339	-1.2604	0.0421
ENSG00000116741	RGS2	regulator of G-protein signaling 2 [Source:HGNC Symbol;Acc:HGNC:9998]	protein_coding	-1.7023	-3.2543	1.1321e-09
ENSG00000143878	RHOB	ras homolog family member B [Source:HGNC Symbol;Acc:HGNC:668]	protein_coding	-1.294	-2.4521	4.0648e-07
ENSG00000172602	RND1	Rho family GTPase 1 [Source:HGNC Symbol;Acc:HGNC:18314]	protein_coding	-1.5693	-2.9677	0.0044
ENSG00000261324	RP11-174G6.5		sense_overlapping	-1.0961	-2.1377	0.0006
ENSG00000272871	RP11-408A13.4		lincRNA	-2.6135	-6.1199	0.0329
ENSG00000280138	RP11-463O12.5		TEC	-1.4324	-2.6989	0.001
ENSG00000260006	RP11-469M7.1		lincRNA	-1.2831	-2.4336	0.0003
ENSG00000257354	RP11-631N16.2		lincRNA	-1.1188	-2.1717	0.045
ENSG00000278600	RP11-81A1.6		sense_intronic	-1.1428	-2.208	0.0301
ENSG00000280032	RP11-832A4.7		TEC	-1.22	-2.3294	0.0164
ENSG00000241343	RPL36A	ribosomal protein L36a [Source:HGNC Symbol;Acc:HGNC:10359]	protein_coding	-1.3443	-2.5391	0.0001
ENSG00000117616	RSRP1	arginine/serine-rich protein 1 [Source:HGNC Symbol;Acc:HGNC:25234]	protein_coding	0.6822	1.6046	0.0013
ENSG00000124145	SDC4	syndecan 4 [Source:HGNC Symbol;Acc:HGNC:10661]	protein_coding	-0.4649	-1.3802	0.0008
ENSG00000168758	SEMA4C	sema domain, immunoglobulin domain (Ig), transmembrane domain (TM) and short cytoplasmic domain, (semaphorin) 4C [Source:HGNC Symbol;Acc:HGNC:10731]	protein_coding	0.36	1.2835	0.029
ENSG00000196136	SERPINA3	serpin peptidase inhibitor, clade A (alpha-1 antiproteinase, antitrypsin), member 3 [Source:HGNC Symbol;Acc:HGNC:16]	protein_coding	-1.1151	-2.1661	2.0279e-05
ENSG00000197632	SERPINB2	serpin peptidase inhibitor, clade B (ovalbumin), member 2 [Source:HGNC Symbol;Acc:HGNC:8584]	protein_coding	-0.7765	-1.713	0.0005
ENSG00000080546	SESN1	sestrin 1 [Source:HGNC Symbol;Acc:HGNC:21595]	protein_coding	0.6763	1.5981	0.0002
ENSG00000118515	SGK1	serum/glucocorticoid regulated kinase 1 [Source:HGNC Symbol;Acc:HGNC:10810]	protein_coding	-0.6219	-1.5389	3.0271e-06
ENSG00000224660	SH3BP5-AS1	SH3BP5 antisense RNA 1 [Source:HGNC Symbol;Acc:HGNC:44501]	antisense	-0.8095	-1.7526	0.0341
ENSG00000142178	SIK1	salt-inducible kinase 1 [Source:HGNC Symbol;Acc:HGNC:11142]	protein_coding	-1.6651	-3.1714	2.8215e-10
ENSG00000170577	SIX2	SIX homeobox 2 [Source:HGNC Symbol;Acc:HGNC:10888]	protein_coding	0.5952	1.5107	0.0134
ENSG00000100625	SIX4	SIX homeobox 4 [Source:HGNC Symbol;Acc:HGNC:10890]	protein_coding	0.6231	1.5402	0.0098
ENSG00000148339	SLC25A25	solute carrier family 25 (mitochondrial carrier; phosphate carrier), member 25 [Source:HGNC Symbol;Acc:HGNC:20663]	protein_coding	-0.9991	-1.9987	2.5539e-10
ENSG00000151012	SLC7A11	solute carrier family 7 (anionic amino acid transporter light chain, xc- system), member 11 [Source:HGNC Symbol;Acc:HGNC:11059]	protein_coding	-1.2126	-2.3176	0.0354
ENSG00000242125	SNHG3	small nucleolar RNA host gene 3 (non-protein coding) [Source:HGNC Symbol;Acc:HGNC:10118]	sense_intronic	-0.6513	-1.5706	0.0138
ENSG00000173548	SNX33	sorting nexin 33 [Source:HGNC Symbol;Acc:HGNC:28468]	protein_coding	0.3186	1.2471	0.0183
ENSG00000120833	SOCS2	suppressor of cytokine signaling 2 [Source:HGNC Symbol;Acc:HGNC:19382]	protein_coding	-0.8722	-1.8304	0.0002
ENSG00000184557	SOCS3	suppressor of cytokine signaling 3 [Source:HGNC Symbol;Acc:HGNC:19391]	protein_coding	-2.0254	-4.0709	2.9638e-25
ENSG00000198142	SOWAHC	sosondowah ankyrin repeat domain family member C [Source:HGNC Symbol;Acc:HGNC:26149]	protein_coding	-1.1696	-2.2495	9.403e-17
ENSG00000100650	SRSF5	serine/arginine-rich splicing factor 5 [Source:HGNC Symbol;Acc:HGNC:10787]	protein_coding	-0.6089	-1.5251	1.4635e-06
ENSG00000124193	SRSF6	serine/arginine-rich splicing factor 6 [Source:HGNC Symbol;Acc:HGNC:10788]	protein_coding	-0.4428	-1.3592	0.0038
ENSG00000124222	STX16	syntaxin 16 [Source:HGNC Symbol;Acc:HGNC:11431]	protein_coding	-0.3351	-1.2614	0.0301
ENSG00000177426	TGIF1	TGFB-induced factor homeobox 1 [Source:HGNC Symbol;Acc:HGNC:11776]	protein_coding	-0.6068	-1.5229	0.0003
ENSG00000163659	TIPARP	TCDD-inducible poly(ADP-ribose) polymerase [Source:HGNC Symbol;Acc:HGNC:23696]	protein_coding	-0.4204	-1.3383	0.0131
ENSG00000133069	TMCC2	transmembrane and coiled-coil domain family 2 [Source:HGNC Symbol;Acc:HGNC:24239]	protein_coding	0.9412	1.9201	0.0311
ENSG00000176142	TMEM39A	transmembrane protein 39A [Source:HGNC Symbol;Acc:HGNC:25600]	protein_coding	0.3727	1.2948	0.0254
ENSG00000118503	TNFAIP3	tumor necrosis factor, alpha-induced protein 3 [Source:HGNC Symbol;Acc:HGNC:11896]	protein_coding	-0.8128	-1.7567	0.0187
ENSG00000183864	TOB2	transducer of ERBB2, 2 [Source:HGNC Symbol;Acc:HGNC:11980]	protein_coding	0.576	1.4907	3.7495e-08
ENSG00000076604	TRAF4	TNF receptor-associated factor 4 [Source:HGNC Symbol;Acc:HGNC:12034]	protein_coding	-0.2791	-1.2135	0.0305
ENSG00000102804	TSC22D1	TSC22 domain family, member 1 [Source:HGNC Symbol;Acc:HGNC:16826]	protein_coding	-0.5002	-1.4144	0.0065
ENSG00000233864	TTTY15	testis-specific transcript, Y-linked 15 (non-protein coding) [Source:HGNC Symbol;Acc:HGNC:18567]	lincRNA	-0.6735	-1.595	0.0366
ENSG00000265972	TXNIP	thioredoxin interacting protein [Source:HGNC Symbol;Acc:HGNC:16952]	protein_coding	0.9584	1.9432	0.0062
ENSG00000148154	UGCG	UDP-glucose ceramide glucosyltransferase [Source:HGNC Symbol;Acc:HGNC:12524]	protein_coding	-0.4517	-1.3676	0.004
ENSG00000005007	UPF1	UPF1 regulator of nonsense transcripts homolog (yeast) [Source:HGNC Symbol;Acc:HGNC:9962]	protein_coding	0.3914	1.3117	0.0001
ENSG00000093134	VNN3	vanin 3 [Source:HGNC Symbol;Acc:HGNC:16431]	protein_coding	-0.7161	-1.6428	0.0477
ENSG00000180667	YOD1	YOD1 deubiquitinase [Source:HGNC Symbol;Acc:HGNC:25035]	protein_coding	-0.8489	-1.8011	3.4096e-05
ENSG00000196449	YRDC	yrdC N(6)-threonylcarbamoyltransferase domain containing [Source:HGNC Symbol;Acc:HGNC:28905]	protein_coding	-0.5275	-1.4415	0.0343
ENSG00000177494	ZBED2	zinc finger, BED-type containing 2 [Source:HGNC Symbol;Acc:HGNC:20710]	protein_coding	-1.1059	-2.1524	0.0417
ENSG00000177125	ZBTB34	zinc finger and BTB domain containing 34 [Source:HGNC Symbol;Acc:HGNC:31446]	protein_coding	0.6141	1.5307	0.0211
ENSG00000166860	ZBTB39	zinc finger and BTB domain containing 39 [Source:HGNC Symbol;Acc:HGNC:29014]	protein_coding	0.6982	1.6225	0.0016
ENSG00000163874	ZC3H12A	zinc finger CCCH-type containing 12A [Source:HGNC Symbol;Acc:HGNC:26259]	protein_coding	-0.8796	-1.8399	9.7793e-07
ENSG00000142065	ZFP14	ZFP14 zinc finger protein [Source:HGNC Symbol;Acc:HGNC:29312]	protein_coding	0.7517	1.6838	0.0214
ENSG00000128016	ZFP36	ZFP36 ring finger protein [Source:HGNC Symbol;Acc:HGNC:12862]	protein_coding	-0.8791	-1.8392	0.0002
ENSG00000196670	ZFP62	ZFP62 zinc finger protein [Source:HGNC Symbol;Acc:HGNC:23241]	protein_coding	0.4098	1.3285	0.0164
ENSG00000187626	ZKSCAN4	zinc finger with KRAB and SCAN domains 4 [Source:HGNC Symbol;Acc:HGNC:13854]	protein_coding	1.0291	2.0408	0.0002
ENSG00000196652	ZKSCAN5	zinc finger with KRAB and SCAN domains 5 [Source:HGNC Symbol;Acc:HGNC:12867]	protein_coding	0.4727	1.3877	0.029
ENSG00000062370	ZNF112	zinc finger protein 112 [Source:HGNC Symbol;Acc:HGNC:12892]	protein_coding	0.6609	1.5811	0.0409
ENSG00000131849	ZNF132	zinc finger protein 132 [Source:HGNC Symbol;Acc:HGNC:12916]	protein_coding	0.9617	1.9476	0.0054
ENSG00000197279	ZNF165	zinc finger protein 165 [Source:HGNC Symbol;Acc:HGNC:12953]	protein_coding	-0.8322	-1.7804	0.0094
ENSG00000197841	ZNF181	zinc finger protein 181 [Source:HGNC Symbol;Acc:HGNC:12971]	protein_coding	0.6842	1.6068	0.0162
ENSG00000096654	ZNF184	zinc finger protein 184 [Source:HGNC Symbol;Acc:HGNC:12975]	protein_coding	0.6629	1.5832	0.015
ENSG00000275111	ZNF2	zinc finger protein 2 [Source:HGNC Symbol;Acc:HGNC:12991]	protein_coding	1.1495	2.2183	9.1481e-05
ENSG00000131115	ZNF227	zinc finger protein 227 [Source:HGNC Symbol;Acc:HGNC:13020]	protein_coding	0.6142	1.5307	0.0119
ENSG00000196150	ZNF250	zinc finger protein 250 [Source:HGNC Symbol;Acc:HGNC:13044]	protein_coding	0.9438	1.9236	0.0001
ENSG00000256771	ZNF253	zinc finger protein 253 [Source:HGNC Symbol;Acc:HGNC:13497]	protein_coding	0.8567	1.8109	0.0011
ENSG00000249471	ZNF324B	zinc finger protein 324B [Source:HGNC Symbol;Acc:HGNC:33107]	protein_coding	0.9162	1.8872	0.0301
ENSG00000186812	ZNF397	zinc finger protein 397 [Source:HGNC Symbol;Acc:HGNC:18818]	protein_coding	0.5422	1.4561	0.0003
ENSG00000125945	ZNF436	zinc finger protein 436 [Source:HGNC Symbol;Acc:HGNC:20814]	protein_coding	0.5506	1.4647	0.0111
ENSG00000256229	ZNF486	zinc finger protein 486 [Source:HGNC Symbol;Acc:HGNC:20807]	protein_coding	0.8701	1.8278	0.0014
ENSG00000165655	ZNF503	zinc finger protein 503 [Source:HGNC Symbol;Acc:HGNC:23589]	protein_coding	0.8709	1.8288	1.383e-05
ENSG00000081386	ZNF510	zinc finger protein 510 [Source:HGNC Symbol;Acc:HGNC:29161]	protein_coding	0.7677	1.7026	0.0022
ENSG00000171443	ZNF524	zinc finger protein 524 [Source:HGNC Symbol;Acc:HGNC:28322]	protein_coding	0.6039	1.5198	0.048
ENSG00000167625	ZNF526	zinc finger protein 526 [Source:HGNC Symbol;Acc:HGNC:29415]	protein_coding	0.8817	1.8426	2.5109e-05
ENSG00000152433	ZNF547	zinc finger protein 547 [Source:HGNC Symbol;Acc:HGNC:26432]	protein_coding	1.1429	2.2083	0.0054
ENSG00000251369	ZNF550	zinc finger protein 550 [Source:HGNC Symbol;Acc:HGNC:28643]	protein_coding	0.8915	1.8551	0.0003
ENSG00000186300	ZNF555	zinc finger protein 555 [Source:HGNC Symbol;Acc:HGNC:28382]	protein_coding	0.725	1.6529	0.0115
ENSG00000105732	ZNF574	zinc finger protein 574 [Source:HGNC Symbol;Acc:HGNC:26166]	protein_coding	0.4527	1.3686	0.0444
ENSG00000198182	ZNF607	zinc finger protein 607 [Source:HGNC Symbol;Acc:HGNC:28192]	protein_coding	0.5984	1.5141	0.0417
ENSG00000197619	ZNF615	zinc finger protein 615 [Source:HGNC Symbol;Acc:HGNC:24740]	protein_coding	0.9398	1.9183	0.0005
ENSG00000204611	ZNF616	zinc finger protein 616 [Source:HGNC Symbol;Acc:HGNC:28062]	protein_coding	0.5187	1.4327	0.0309
ENSG00000188171	ZNF626	zinc finger protein 626 [Source:HGNC Symbol;Acc:HGNC:30461]	protein_coding	0.7627	1.6967	0.006
ENSG00000197483	ZNF628	zinc finger protein 628 [Source:HGNC Symbol;Acc:HGNC:28054]	protein_coding	-0.7903	-1.7294	0.0251
ENSG00000083814	ZNF671	zinc finger protein 671 [Source:HGNC Symbol;Acc:HGNC:26279]	protein_coding	0.9263	1.9004	0.0054
ENSG00000164011	ZNF691	zinc finger protein 691 [Source:HGNC Symbol;Acc:HGNC:28028]	protein_coding	0.6881	1.6111	0.0425
ENSG00000183779	ZNF703	zinc finger protein 703 [Source:HGNC Symbol;Acc:HGNC:25883]	protein_coding	0.6238	1.5409	0.0003
ENSG00000139651	ZNF740	zinc finger protein 740 [Source:HGNC Symbol;Acc:HGNC:27465]	protein_coding	0.4338	1.3508	0.0012
ENSG00000197128	ZNF772	zinc finger protein 772 [Source:HGNC Symbol;Acc:HGNC:33106]	protein_coding	0.5341	1.4481	0.0434
ENSG00000197782	ZNF780A	zinc finger protein 780A [Source:HGNC Symbol;Acc:HGNC:27603]	protein_coding	0.8512	1.8039	0.0017
ENSG00000196152	ZNF79	zinc finger protein 79 [Source:HGNC Symbol;Acc:HGNC:13153]	protein_coding	0.8398	1.7898	0.0039
ENSG00000196267	ZNF836	zinc finger protein 836 [Source:HGNC Symbol;Acc:HGNC:34333]	protein_coding	1.0201	2.0281	0.0013

## Sheet: Day 21
Ensembl gene ID	Gene name	Description	Gene type	log2(ratio) (COPD/normal) The ratio is defined as the mRNA expression level in NHBE cells on COPD relative to normal scaffolds	Fold difference (COPD/normal) Fold difference between mRNA expression levels in NHBE cells on COPD relative to normal scaffolds	FDR
ENSG00000123983	ACSL3	acyl-CoA synthetase long-chain family member 3 [Source:HGNC Symbol;Acc:HGNC:3570]	protein_coding	-0.3253	-1.2529	0.0462

## Sheet: Day 28
Ensembl gene ID	Gene name	Description	Gene type	log2(ratio) (COPD/normal) The ratio is defined as the mRNA expression level in NHBE cells on COPD relative to normal scaffolds	Fold difference (COPD/normal) Fold difference between mRNA expression levels in NHBE cells on COPD relative to normal scaffolds	FDR
ENSG00000113361	CDH6	cadherin 6, type 2, K-cadherin (fetal kidney) [Source:HGNC Symbol;Acc:HGNC:1765]	protein_coding	1.3441	2.5388	0.0031
ENSG00000116962	NID1	nidogen 1 [Source:HGNC Symbol;Acc:HGNC:7821]	protein_coding	0.9911	1.9877	0.042

## Sheet: Day 35
Ensembl gene ID	Gene name	Description	Gene type	log2(ratio) (COPD/normal) The ratio is defined as the mRNA expression level in NHBE cells on COPD relative to normal scaffolds	Fold difference (COPD/normal) Fold difference between mRNA expression levels in NHBE cells on COPD relative to normal scaffolds	FDR
ENSG00000169231	THBS3	thrombospondin 3 [Source:HGNC Symbol;Acc:HGNC:11787]	protein_coding	0.8239	1.7701	0.0068

## Sheet: All days
				DAY 0			DAY 7			DAY 14			DAY 21			DAY 28			DAY 35
Ensembl gene ID	Gene name	Description	Gene type	log2(ratio) (COPD/normal)	Fold difference (COPD/normal)	FDR	log2(ratio) (COPD/normal)	Fold difference (COPD/normal)	FDR	log2(ratio) (COPD/normal)	Fold difference (COPD/normal)	FDR	log2(ratio) (COPD/normal)	Fold difference (COPD/normal)	FDR	log2(ratio) (COPD/normal)	Fold difference (COPD/normal)	FDR	log2(ratio) (COPD/normal)	Fold difference (COPD/normal)	FDR
ENSG00000128274	A4GALT	alpha 1,4-galactosyltransferase [Source:HGNC Symbol;Acc:HGNC:18149]	protein_coding	0.3917	1.3119	0.035	-0.2599	-1.1974	0.4963	0.2509	1.1899	0.7034	0.0711	1.0505	1	-0.0521	-1.0368	1	-0.1566	-1.1147	1
ENSG00000124608	AARS2	alanyl-tRNA synthetase 2, mitochondrial [Source:HGNC Symbol;Acc:HGNC:21022]	protein_coding	0.3778	1.2994	0.0139	0.2131	1.1592	0.4739	0.2625	1.1996	0.5219	0.0997	1.0715	1	0.0127	1.0088	1	0.0984	1.0706	1
ENSG00000157426	AASDH	aminoadipate-semialdehyde dehydrogenase [Source:HGNC Symbol;Acc:HGNC:23993]	protein_coding	0.2428	1.1833	0.1214	0.5937	1.5091	0.0003	-0.0094	-1.0066	0.9948	0.1942	1.1441	1	-0.1109	-1.0799	1	0.1539	1.1126	1
ENSG00000165029	ABCA1	ATP-binding cassette, sub-family A (ABC1), member 1 [Source:HGNC Symbol;Acc:HGNC:29]	protein_coding	-0.4275	-1.3449	0.0478	-0.1717	-1.1264	0.8172	0.31	1.2397	0.7543	-0.0407	-1.0286	1	0.2599	1.1974	1	0.2737	1.2089	1
ENSG00000167972	ABCA3	ATP-binding cassette, sub-family A (ABC1), member 3 [Source:HGNC Symbol;Acc:HGNC:33]	protein_coding	0.6026	1.5185	0.0011	-0.312	-1.2414	0.7706	-0.1926	-1.1428	0.9374	-0.3012	-1.2321	1	0.5785	1.4933	1	0.0339	1.0238	1
ENSG00000154262	ABCA6	ATP-binding cassette, sub-family A (ABC1), member 6 [Source:HGNC Symbol;Acc:HGNC:36]	protein_coding	0.3703	1.2926	0.0319	-0.5639	-1.4783	0.7059	-0.2852	-1.2185	0.9396	0.081	1.0578	1	-0.3172	-1.2459	1	-0.2176	-1.1628	1
ENSG00000064687	ABCA7	ATP-binding cassette, sub-family A (ABC1), member 7 [Source:HGNC Symbol;Acc:HGNC:37]	protein_coding	0.5591	1.4734	0.0005	0.0195	1.0136	0.9755	-0.1258	-1.0911	0.8784	0.0473	1.0333	1	0.0766	1.0545	1	0.0642	1.0455	1
ENSG00000121270	ABCC11	ATP-binding cassette, sub-family C (CFTR/MRP), member 11 [Source:HGNC Symbol;Acc:HGNC:14639]	protein_coding	-0.3734	-1.2954	0.0421	0.1932	1.1433	.	-0.233	-1.1753	.	-0.8984	-1.864	1	0.2078	1.1549	1	0.073	1.0519	1
ENSG00000091262	ABCC6	ATP-binding cassette, sub-family C (CFTR/MRP), member 6 [Source:HGNC Symbol;Acc:HGNC:57]	protein_coding	0.6648	1.5853	0.0001	-0.1789	-1.132	0.8953	-0.2798	-1.214	0.8495	0.1692	1.1244	1	0.1615	1.1185	1	0.0393	1.0276	1
ENSG00000118777	ABCG2	ATP-binding cassette, sub-family G (WHITE), member 2 (Junior blood group) [Source:HGNC Symbol;Acc:HGNC:74]	protein_coding	-0.3978	-1.3175	0.0334	-0.9432	-1.9228	.	-0.6051	-1.521	0.924	0.7385	1.6684	1	-0.408	-1.3269	1	0.3887	1.3092	1
ENSG00000100997	ABHD12	abhydrolase domain containing 12 [Source:HGNC Symbol;Acc:HGNC:15868]	protein_coding	0.3359	1.2622	0.038	-0.0451	-1.0317	0.9313	0.1119	1.0806	0.8943	-0.1004	-1.0721	1	-0.0228	-1.0159	1	0.1231	1.0891	1
ENSG00000131969	ABHD12B	abhydrolase domain containing 12B [Source:HGNC Symbol;Acc:HGNC:19837]	protein_coding	0.6798	1.6019	3.8562e-05	0.0692	1.0491	0.9763	-0.1456	-1.1062	0.9661	0.4593	1.3748	1	0.1961	1.1456	1	-0.0423	-1.0297	1
ENSG00000168792	ABHD15	abhydrolase domain containing 15 [Source:HGNC Symbol;Acc:HGNC:26971]	protein_coding	0.3066	1.2368	0.0471	-0.1121	-1.0808	0.7279	0.1163	1.084	0.8424	-0.1065	-1.0766	1	0.0196	1.0137	1	-0.0232	-1.0162	1
ENSG00000136379	ABHD17C	abhydrolase domain containing 17C [Source:HGNC Symbol;Acc:HGNC:26925]	protein_coding	0.2003	1.149	0.2603	-0.5896	-1.5049	0.0011	-0.2737	-1.2089	0.5177	-0.1155	-1.0834	1	-0.1661	-1.122	1	-0.2989	-1.2302	1
ENSG00000011198	ABHD5	abhydrolase domain containing 5 [Source:HGNC Symbol;Acc:HGNC:21396]	protein_coding	0.204	1.1519	0.1575	-0.3055	-1.2358	0.0349	0.0807	1.0575	0.8871	-0.0936	-1.067	1	-0.0105	-1.0073	1	0.039	1.0274	1
ENSG00000127220	ABHD8	abhydrolase domain containing 8 [Source:HGNC Symbol;Acc:HGNC:23759]	protein_coding	0.4488	1.3649	0.029	0.1393	1.1014	0.8358	0.4689	1.384	0.3217	0.0657	1.0466	1	-0.1355	-1.0984	1	0.0095	1.0066	1
ENSG00000138443	ABI2	abl-interactor 2 [Source:HGNC Symbol;Acc:HGNC:24011]	protein_coding	0.2752	1.2102	0.0477	0.3492	1.2739	0.0272	-0.1363	-1.0991	0.7553	-0.0794	-1.0566	1	0.1229	1.0889	1	-0.0209	-1.0146	1
ENSG00000154175	ABI3BP	ABI family, member 3 (NESH) binding protein [Source:HGNC Symbol;Acc:HGNC:17265]	protein_coding	0.4649	1.3802	0.0369	0.1851	1.1369	0.8573	-0.1286	-1.0932	0.9514	0.2107	1.1573	1	0.2024	1.1506	1	0.1711	1.1259	1
ENSG00000097007	ABL1	ABL proto-oncogene 1, non-receptor tyrosine kinase [Source:HGNC Symbol;Acc:HGNC:76]	protein_coding	-0.1119	-1.0806	0.1722	0.1914	1.1419	0.0148	0.1752	1.1291	0.0847	-0.0244	-1.017	1	-0.0722	-1.0513	1	0.0524	1.037	1
ENSG00000143322	ABL2	ABL proto-oncogene 2, non-receptor tyrosine kinase [Source:HGNC Symbol;Acc:HGNC:77]	protein_coding	-0.7687	-1.7037	2.6665e-06	0.1246	1.0902	0.8394	-0.279	-1.2133	0.6896	0.0428	1.0301	1	-0.0707	-1.0502	1	0.0984	1.0706	1
ENSG00000099204	ABLIM1	actin binding LIM protein 1 [Source:HGNC Symbol;Acc:HGNC:78]	protein_coding	-0.0023	-1.0016	1	-0.5278	-1.4418	0.0021	-0.0157	-1.0109	0.991	-0.1575	-1.1153	1	0.1328	1.0964	1	-0.1341	-1.0974	1
ENSG00000267056	AC005336.4		processed_pseudogene	-0.4824	-1.397	0.0307	0.2859	1.2192	0.8217	-0.4465	-1.3628	0.8458	-0.2756	-1.2105	1	0.2906	1.2231	1	-0.0851	-1.0608	1
ENSG00000223813	AC007255.8		antisense	0.4007	1.3201	0.0419	0.8258	1.7725	0.393	-0.062	-1.0439	0.9883	0.0231	1.0161	1	0.124	1.0898	1	0.0686	1.0487	1
ENSG00000238045	AC009133.12		antisense	0.5026	1.4168	0.0215	0.41	1.3287	0.3749	-0.412	-1.3305	0.5632	0.1479	1.1079	1	0.045	1.0317	1	0.3306	1.2575	1
ENSG00000226598	AC017060.1		lincRNA	0.6702	1.5913	4.7853e-05	-0.1551	-1.1135	0.8953	-0.3561	-1.28	0.8169	0.2563	1.1944	1	0.7309	1.6597	1	-0.2028	-1.1509	1
ENSG00000236039	AC019117.2		lincRNA	0.7497	1.6814	0.0001	-0.2539	-1.1924	0.7174	0.1863	1.1378	0.8903	-0.0088	-1.0061	1	0.226	1.1696	1	-0.3216	-1.2497	1
ENSG00000229056	AC020571.3		antisense	-0.5719	-1.4865	0.0003	0.8298	1.7775	.	-1.7317	-3.3213	.	0.0047	1.0033	1	-0.2427	-1.1832	1	0.0216	1.0151	1
ENSG00000206567	AC022007.5		lincRNA	0.646	1.5648	0.001	-0.3385	-1.2644	0.7083	-0.1912	-1.1417	0.9104	-0.0223	-1.0156	1	0.254	1.1925	1	-0.2152	-1.1608	1
ENSG00000278514	AC068831.16		lincRNA	-0.4191	-1.3371	0.0189	0.5316	1.4455	.	-1.8589	-3.6273	.	0.0142	1.0099	1	0.3212	1.2494	1	1.603	3.0378	1
ENSG00000224769	AC069213.1		unprocessed_pseudogene	0.3536	1.2778	0.041	0.0565	1.0399	0.9765	0.4497	1.3657	0.8713	-0.8137	-1.7577	1	0.3973	1.3171	1	0.1871	1.1385	1
ENSG00000234690	AC073283.4		lincRNA	0.4763	1.3911	0.0035	0.795	1.7351	0.4025	0.3349	1.2613	0.904	0.1741	1.1282	1	0.0092	1.0064	1	-0.1798	-1.1327	1
ENSG00000259605	AC074212.5		processed_transcript	0.485	1.3995	0.0054	0.0087	1.0061	0.9984	-0.7879	-1.7265	0.6919	0.049	1.0346	1	-0.2782	-1.2127	1	0.5867	1.5018	1
ENSG00000273118	AC079610.1		sense_overlapping	0.3376	1.2637	0.0341	0.6148	1.5313	0.7213	-0.3687	-1.2912	0.9296	-0.5519	-1.466	1	-0.2308	-1.1735	1	0.4229	1.3406	1
ENSG00000186019	AC084219.4		antisense	-0.0647	-1.0459	0.8536	0.9532	1.9361	0.0253	0.2649	1.2016	0.8448	0.0146	1.0102	1	0.0318	1.0223	1	-0.1296	-1.094	1
ENSG00000214708	AC090616.2		antisense	0.4187	1.3367	0.0374	-0.1529	-1.1118	0.9034	0.227	1.1704	0.9228	0.1508	1.1102	1	-0.2249	-1.1687	1	-0.0046	-1.0032	1
ENSG00000279095	AC092066.1		TEC	-0.5757	-1.4904	0.0017	-0.1343	-1.0976	0.8517	-0.0867	-1.0619	0.9625	-0.0981	-1.0703	1	0.0338	1.0237	1	0.0962	1.069	1
ENSG00000226321	AC104809.3	Protein LOC728763 {ECO:0000313|Ensembl:ENSP00000397968} [Source:UniProtKB/TrEMBL;Acc:H7C117]	protein_coding	0.8516	1.8045	9.2616e-07	-0.6806	-1.6028	0.5043	-0.3245	-1.2522	0.8833	0.4071	1.326	1	0.3658	1.2886	1	-0.05	-1.0353	1
ENSG00000278000	AC139100.4		sense_intronic	-0.6068	-1.5229	0.0026	1.0537	2.0758	0.4576	0.57	1.4845	0.8799	-0.1372	-1.0998	1	0.2954	1.2272	1	0.792	1.7315	1
ENSG00000279487	AC234582.1		protein_coding	0.3774	1.299	0.0131	1.0502	2.0709	0.547	1.2439	2.3685	0.4507	0.4972	1.4115	1	0.7438	1.6745	1	-0.2735	-1.2087	1
ENSG00000278882	AC253572.1		protein_coding	0.6052	1.5212	0.0048	-0.046	-1.0324	0.9772	0.1961	1.1456	0.9457	-0.1181	-1.0853	1	-0.1797	-1.1327	1	-0.2159	-1.1614	1
ENSG00000060971	ACAA1	acetyl-CoA acyltransferase 1 [Source:HGNC Symbol;Acc:HGNC:82]	protein_coding	0.3194	1.2478	0.0111	-0.1682	-1.1237	0.4747	0.021	1.0147	0.9842	-0.0827	-1.059	1	-0.0631	-1.0447	1	0.0269	1.0188	1
ENSG00000151498	ACAD8	acyl-CoA dehydrogenase family, member 8 [Source:HGNC Symbol;Acc:HGNC:87]	protein_coding	0.2757	1.2106	0.1124	-0.0465	-1.0328	0.9247	-0.4727	-1.3877	0.027	0.0232	1.0162	1	-0.2342	-1.1763	1	-0.0413	-1.029	1
ENSG00000181513	ACBD4	acyl-CoA binding domain containing 4 [Source:HGNC Symbol;Acc:HGNC:23337]	protein_coding	0.4369	1.3537	0.045	0.1568	1.1148	0.7754	0.0747	1.0531	0.9591	-0.1456	-1.1062	1	0.2088	1.1557	1	-0.3889	-1.3094	1
ENSG00000078124	ACER3	alkaline ceramidase 3 [Source:HGNC Symbol;Acc:HGNC:16066]	protein_coding	-0.3433	-1.2687	0.0287	0.0441	1.0311	0.938	-0.1971	-1.1464	0.7485	-0.1461	-1.1065	1	0.0209	1.0146	1	-0.0149	-1.0104	1
ENSG00000129048	ACKR4	atypical chemokine receptor 4 [Source:HGNC Symbol;Acc:HGNC:1611]	protein_coding	0.3745	1.2964	0.0193	1.2282	2.3427	0.539	-0.4019	-1.3213	0.9154	0.8931	1.8572	1	0.3239	1.2517	1	-0.3354	-1.2617	1
ENSG00000097021	ACOT7	acyl-CoA thioesterase 7 [Source:HGNC Symbol;Acc:HGNC:24157]	protein_coding	0.0377	1.0265	0.895	-0.5804	-1.4953	0.0033	-0.2446	-1.1847	0.6666	-0.2767	-1.2114	1	-0.4911	-1.4055	0.932	-0.0903	-1.0646	1
ENSG00000143727	ACP1	acid phosphatase 1, soluble [Source:HGNC Symbol;Acc:HGNC:122]	protein_coding	-0.1676	-1.1232	0.0411	-0.1627	-1.1193	0.1209	-0.0592	-1.0419	0.8742	-0.1378	-1.1002	1	-0.1207	-1.0872	1	-0.1162	-1.0839	1
ENSG00000162836	ACP6	acid phosphatase 6, lysophosphatidic [Source:HGNC Symbol;Acc:HGNC:29609]	protein_coding	0.4519	1.3678	0.0041	0.0481	1.0339	0.9158	-0.0425	-1.0299	0.9698	-0.019	-1.0132	1	-0.0997	-1.0715	1	0.2308	1.1735	1
ENSG00000147174	ACRC	acidic repeat containing [Source:HGNC Symbol;Acc:HGNC:15805]	protein_coding	-0.4434	-1.3598	0.0376	-0.1675	-1.1231	0.9276	0.8102	1.7534	0.6093	-0.3521	-1.2764	1	0.0767	1.0546	1	-0.5135	-1.4275	1
ENSG00000123983	ACSL3	acyl-CoA synthetase long-chain family member 3 [Source:HGNC Symbol;Acc:HGNC:3570]	protein_coding	-0.2826	-1.2164	0.0004	-0.0206	-1.0144	0.9404	-0.1026	-1.0737	0.6879	-0.3253	-1.2529	0.0462	0.0518	1.0366	1	-0.1776	-1.131	1
ENSG00000068366	ACSL4	acyl-CoA synthetase long-chain family member 4 [Source:HGNC Symbol;Acc:HGNC:3571]	protein_coding	-0.3875	-1.3082	0.0204	0.0478	1.0337	0.938	-0.1945	-1.1443	0.7668	-0.2224	-1.1667	1	0.1683	1.1237	1	-0.0719	-1.0511	1
ENSG00000197142	ACSL5	acyl-CoA synthetase long-chain family member 5 [Source:HGNC Symbol;Acc:HGNC:16526]	protein_coding	0.4715	1.3865	0.0373	-0.2746	-1.2097	0.631	-0.136	-1.0989	0.9214	0.09	1.0644	1	-0.0505	-1.0356	1	-0.0945	-1.0677	1
ENSG00000166743	ACSM1	acyl-CoA synthetase medium-chain family member 1 [Source:HGNC Symbol;Acc:HGNC:18049]	protein_coding	0.3515	1.2759	0.0422	0.556	1.4702	0.7782	0.678	1.5999	0.8324	-0.561	-1.4753	1	0.1635	1.12	1	0.297	1.2286	1
ENSG00000111058	ACSS3	acyl-CoA synthetase short-chain family member 3 [Source:HGNC Symbol;Acc:HGNC:24723]	protein_coding	0.4695	1.3846	0.0214	-0.4411	-1.3576	0.6934	-0.2348	-1.1768	0.887	-0.5194	-1.4333	1	0.3088	1.2387	1	-0.748	-1.6794	1
ENSG00000169067	ACTBL2	actin, beta-like 2 [Source:HGNC Symbol;Acc:HGNC:17780]	protein_coding	0.5201	1.4341	0.0077	-0.5938	-1.5092	0.2275	-0.458	-1.3737	0.5967	-0.5083	-1.4224	1	0.1673	1.123	1	0.119	1.086	1
ENSG00000234667	ACTBP13	actin, beta pseudogene 13 [Source:HGNC Symbol;Acc:HGNC:44626]	unitary_pseudogene	-0.4569	-1.3726	0.0084	0.4497	1.3657	.	-2.0322	-4.0903	.	0.7849	1.7229	1	-0.1492	-1.1089	1	-0.6553	-1.575	1
ENSG00000115091	ACTR3	ARP3 actin-related protein 3 homolog (yeast) [Source:HGNC Symbol;Acc:HGNC:170]	protein_coding	-0.2806	-1.2147	0.0036	0.0001	1.0001	1	-0.0942	-1.0675	0.8038	-0.1237	-1.0895	1	-0.0557	-1.0393	1	-0.0812	-1.0579	1
ENSG00000106526	ACTR3C	ARP3 actin-related protein 3 homolog C (yeast) [Source:HGNC Symbol;Acc:HGNC:37282]	protein_coding	0.4788	1.3936	0.0295	-0.1846	-1.1365	0.8626	-0.0207	-1.0144	0.9948	-0.1227	-1.0888	1	0.2965	1.2281	1	0.2895	1.2222	1
ENSG00000139567	ACVRL1	activin A receptor type II-like 1 [Source:HGNC Symbol;Acc:HGNC:175]	protein_coding	0.4633	1.3787	0.0046	-0.6021	-1.5179	0.8014	-0.221	-1.1656	0.9343	0.227	1.1704	1	-0.3024	-1.2332	1	-0.4926	-1.4069	1
ENSG00000154734	ADAMTS1	ADAM metallopeptidase with thrombospondin type 1 motif, 1 [Source:HGNC Symbol;Acc:HGNC:217]	protein_coding	-0.5801	-1.4949	0.0053	0.3712	1.2934	0.537	-1.2099	-2.3133	0.0007	-0.1721	-1.1267	1	-0.3853	-1.3061	1	0.2443	1.1845	1
ENSG00000138316	ADAMTS14	ADAM metallopeptidase with thrombospondin type 1 motif, 14 [Source:HGNC Symbol;Acc:HGNC:14899]	protein_coding	0.3582	1.2819	0.0352	0.3571	1.2808	0.8845	-0.173	-1.1274	0.9746	0.1167	1.0843	1	0.5265	1.4404	1	0.2227	1.167	1
ENSG00000049192	ADAMTS6	ADAM metallopeptidase with thrombospondin type 1 motif, 6 [Source:HGNC Symbol;Acc:HGNC:222]	protein_coding	-0.4441	-1.3605	0.0255	0.5819	1.4968	0.7168	-0.9431	-1.9226	0.7272	-0.1603	-1.1175	1	-0.0671	-1.0476	1	0.3468	1.2717	1
ENSG00000136378	ADAMTS7	ADAM metallopeptidase with thrombospondin type 1 motif, 7 [Source:HGNC Symbol;Acc:HGNC:223]	protein_coding	0.5953	1.5108	0.0054	0.5803	1.4951	0.1487	0.7167	1.6434	0.1062	0.2123	1.1585	1	0.2618	1.199	1	0.3829	1.304	1
[truncated: 3,062 more rows]
